# Supplementary material for: catena-Poly[[bis­(nitrato-κ2 O,O′)barium]-bis­(μ-l-histidine-κ3 O,O′:O]
Source: Acta Crystallogr Sect E Struct Rep Online. 2013 Oct 12;69(Pt 11):m597. doi: 10.1107/S1600536813027402 (PMC3884255; doi:10.1107/S1600536813027402)
Supplement: Supplementary file 1 [file e-69-0m597-sup1.cif]

##############################################################################
#                                                                            #
# This CIF contains the data in a paper accepted for publication in          #
# Acta Crystallographica Section E. It conforms to the requirements of       #
# Notes for Authors for Acta Crystallographica Section E, and has been       #
# peer reviewed under the auspices of the IUCr Commission on Journals.       #
#                                                                            #
# Full details of the Crystallographic Information File format               #
# are given in the paper "The Crystallographic Information File (CIF):       #
# a New Standard Archive File for Crystallography" by S. R. Hall, F. H.      #
# Allen and I. D. Brown [Acta Cryst. (1991), A47, 655-685].                  #
#                                                                            #
# The current version of the core CIF dictionary is obtainable from          #
# ftp://ftp.iucr.org/pub/cif_core.dic.                                       #
#                                                                            #
# Software is freely available for graphical display of the structure(s)     #
# in this CIF. For information consult the CIF software page                 #
# http://www.iucr.org/resources/cif/software.                                #
#                                                                            #
# This file may be used for bona fide research purposes within the           #
# scientific community so long as proper attribution is given to the journal # 
# article from which it was obtained.                                        #
#                                                                            #
##############################################################################
data_I
_audit_creation_method     SHELXL-97
_database_code_depnum_ccdc_archive     'CCDC 965078'
_chemical_name_systematic
;\
<i>catena</i>-Poly[[bis(nitrato-\k^2^<i>O</i>,<i>O</i>')barium]-bis(\m-\
<i>L</i>-histidine-\k^3^<i>O</i>,<i>O</i>':<i>O</i>]
;
_chemical_name_common     ?
_chemical_formula_moiety     'C12 H18 Ba N8 O10'
_chemical_formula_sum     'C12 H18 Ba N8 O10'
_chemical_formula_iupac     '[Ba (N O3)2 (C6 H9 N3 O2)2]'
_chemical_formula_weight     571.68
_chemical_melting_point     ?
_symmetry_cell_setting     monoclinic
_symmetry_space_group_name_H-M     'C 2'
_symmetry_space_group_name_Hall     'C 2y'
loop_
    _symmetry_equiv_pos_as_xyz
    'x, y, z'
    '-x, y, -z'
    'x+1/2, y+1/2, z'
    '-x+1/2, y+1/2, -z'
_cell_length_a     24.9063(8)
_cell_length_b     4.72260(10)
_cell_length_c     8.3180(3)
_cell_angle_alpha     90.00
_cell_angle_beta     105.4320(10)
_cell_angle_gamma     90.00
_cell_volume     943.11(5)
_cell_formula_units_Z     2
_cell_measurement_reflns_used     6604
_cell_measurement_theta_min     2.6
_cell_measurement_theta_max     34.9
_cell_measurement_temperature     295(2)
_exptl_crystal_description     block
_exptl_crystal_colour     colourless
_exptl_crystal_size_max     0.18
_exptl_crystal_size_mid     0.14
_exptl_crystal_size_min     0.12
_exptl_crystal_density_diffrn     2.013
_exptl_crystal_density_meas     ?
_exptl_crystal_density_method     'not measured'
_exptl_crystal_F_000     564
_exptl_absorpt_coefficient_mu     2.180
_exptl_absorpt_correction_type     multi-scan
_exptl_absorpt_process_details     '(SADABS; Sheldrick, 1996)'
_exptl_absorpt_correction_T_min     0.6950
_exptl_absorpt_correction_T_max     0.7799
_exptl_special_details
;
;
_diffrn_ambient_temperature     295(2)
_diffrn_radiation_type     MoK\a
_diffrn_radiation_wavelength     0.71073
_diffrn_radiation_source     'fine-focus sealed tube'
_diffrn_radiation_monochromator     graphite
_diffrn_measurement_device_type     'Bruker Kappa APEXII'
_diffrn_measurement_method     '\w and \f scan'
_diffrn_detector_area_resol_mean     ?
_diffrn_reflns_number     6598
_diffrn_reflns_av_R_equivalents     0.0295
_diffrn_reflns_av_sigmaI/netI     0.0332
_diffrn_reflns_theta_min     2.54
_diffrn_reflns_theta_max     34.94
_diffrn_reflns_theta_full     25.00
_diffrn_measured_fraction_theta_max     0.931
_diffrn_measured_fraction_theta_full     0.999
_diffrn_reflns_limit_h_min     -39
_diffrn_reflns_limit_h_max     40
_diffrn_reflns_limit_k_min     -6
_diffrn_reflns_limit_k_max     7
_diffrn_reflns_limit_l_min     -13
_diffrn_reflns_limit_l_max     11
_diffrn_standards_number     0
_diffrn_standards_interval_count     ?
_diffrn_standards_interval_time     0
_diffrn_standards_decay_%     ?
_refine_special_details
;
Refinement of <i>F</i>^2^ against ALL reflections. The weighted <i>R</i>-factor
<i>wR</i> and goodness of fit <i>S</i> are based on <i>F</i>^2^, conventional
<i>R</i>-factors <i>R</i> are based on <i>F</i>, with <i>F</i> set to zero for
negative <i>F</i>^2^. The threshold expression of <i>F</i>^2^ >
\s(<i>F</i>^2^) is used only for calculating <i>R</i>-factors(gt) <i>etc</i>.
and is not relevant to the choice of reflections for refinement.
<i>R</i>-factors based on <i>F</i>^2^ are statistically about twice as large
as those based on <i>F</i>, and <i>R</i>- factors based on ALL data will be
even larger.
;
_reflns_number_total     3281
_reflns_number_gt     3281
_reflns_threshold_expression     I>2\s(I)
_refine_ls_structure_factor_coef     Fsqd
_refine_ls_matrix_type     full
_refine_ls_R_factor_all     0.0189
_refine_ls_R_factor_gt     0.0189
_refine_ls_wR_factor_gt     0.0484
_refine_ls_wR_factor_ref     0.0484
_refine_ls_goodness_of_fit_ref     1.150
_refine_ls_restrained_S_all     1.149
_refine_ls_number_reflns     3281
_refine_ls_number_parameters     142
_refine_ls_number_restraints     2
_refine_ls_hydrogen_treatment     constr
_refine_ls_weighting_scheme     calc
_refine_ls_weighting_details
         'calc w=1/[\s^2^(Fo^2^)+(0.0210P)^2^+0.0000P] where P=(Fo^2^+2Fc^2^)/3'
_atom_sites_solution_hydrogens     geom
_atom_sites_solution_primary     direct
_atom_sites_solution_secondary     difmap
_refine_ls_shift/su_max     0.000
_refine_ls_shift/su_mean     0.000
_refine_diff_density_max     1.401
_refine_diff_density_min     -1.322
_refine_ls_extinction_method     none
_refine_ls_extinction_coef     ?
_refine_ls_abs_structure_details     'Flack (1983), 1164 Friedel pairs'
_refine_ls_abs_structure_Flack     0.004(13)
loop_
    _atom_type_symbol
    _atom_type_description
    _atom_type_scat_dispersion_real
    _atom_type_scat_dispersion_imag
    _atom_type_scat_source
    'C' 'C' 0.0033 0.0016
                         'International Tables Vol C Tables 4.2.6.8 and 6.1.1.4'
    'H' 'H' 0.0000 0.0000
                         'International Tables Vol C Tables 4.2.6.8 and 6.1.1.4'
    'N' 'N' 0.0061 0.0033
                         'International Tables Vol C Tables 4.2.6.8 and 6.1.1.4'
    'O' 'O' 0.0106 0.0060
                         'International Tables Vol C Tables 4.2.6.8 and 6.1.1.4'
    'Ba' 'Ba' -0.3244 2.2819
                         'International Tables Vol C Tables 4.2.6.8 and 6.1.1.4'
_computing_data_collection     'APEX2 (Bruker, 2004)'
_computing_cell_refinement     'SAINT (Bruker, 2004)'
_computing_data_reduction     'SAINT (Bruker, 2004)'
_computing_structure_solution     'SHELXS97 (Sheldrick, 2008)'
_computing_structure_refinement     'SHELXL97 (Sheldrick, 2008)'
_computing_molecular_graphics     'PLATON (Spek, 2009)'
_computing_publication_material     'SHELXL97 (Sheldrick, 2008)'
loop_
    _atom_site_type_symbol
    _atom_site_label
    _atom_site_fract_x
    _atom_site_fract_y
    _atom_site_fract_z
    _atom_site_U_iso_or_equiv
    _atom_site_adp_type
    _atom_site_calc_flag
    _atom_site_refinement_flags
    _atom_site_occupancy
    _atom_site_symmetry_multiplicity
    _atom_site_disorder_assembly
    _atom_site_disorder_group
    C C1 0.31466(7) 0.2871(5) 0.4170(3) 0.0239(4) Uani d . 1 1 . .
    C C2 0.26202(8) 0.1922(6) 0.3475(3) 0.0304(4) Uani d . 1 1 . .
    H H2 0.2451 0.0343 0.3795 0.036 Uiso calc R 1 1 . .
    C C3 0.27774(8) 0.5757(17) 0.2181(3) 0.0335(5) Uani d U 1 1 . .
    H H3 0.2722 0.7264 0.1436 0.040 Uiso calc R 1 1 . .
    C C4 0.35756(8) 0.1666(6) 0.5623(3) 0.0290(5) Uani d . 1 1 . .
    H H4A 0.3439 -0.0118 0.5935 0.035 Uiso calc R 1 1 . .
    H H4B 0.3623 0.2948 0.6561 0.035 Uiso calc R 1 1 . .
    C C5 0.41435(6) 0.1163(13) 0.5298(2) 0.0215(7) Uani d . 1 1 . .
    H H5 0.4297 0.3001 0.5099 0.026 Uiso calc R 1 1 . .
    C C6 0.45415(7) -0.0175(5) 0.6835(2) 0.0210(3) Uani d . 1 1 . .
    N N1 0.23922(7) 0.3754(6) 0.2217(3) 0.0325(4) Uani d U 1 1 . .
    H H1 0.2062 0.3656 0.1559 0.039 Uiso calc R 1 1 . .
    N N2 0.32423(7) 0.5272(4) 0.3354(3) 0.0295(5) Uani d . 1 1 . .
    N N3 0.40970(7) -0.0632(4) 0.3806(2) 0.0228(3) Uani d . 1 1 . .
    H H3A 0.3830 -0.1914 0.3737 0.034 Uiso calc R 1 1 . .
    H H3B 0.4420 -0.1508 0.3889 0.034 Uiso calc R 1 1 . .
    H H3C 0.4014 0.0447 0.2896 0.034 Uiso calc R 1 1 . .
    N N4 0.37614(8) -0.6072(6) 1.0220(3) 0.0332(4) Uani d . 1 1 . .
    O O1 0.47815(7) -0.2417(4) 0.6626(2) 0.0307(3) Uani d . 1 1 . .
    O O2 0.45918(6) 0.1055(13) 0.81973(19) 0.0294(4) Uani d . 1 1 . .
    O O3 0.41918(7) -0.6466(7) 1.1390(3) 0.0470(6) Uani d . 1 1 . .
    O O4 0.33641(9) -0.7646(8) 1.0069(4) 0.0721(10) Uani d . 1 1 . .
    O O5 0.37673(8) -0.4073(15) 0.9258(3) 0.0556(6) Uani d . 1 1 . .
    Ba Ba1 0.5000 -0.4123 1.0000 0.01742(4) Uani d S 1 2 . .
loop_
    _atom_site_aniso_label
    _atom_site_aniso_U_11
    _atom_site_aniso_U_22
    _atom_site_aniso_U_33
    _atom_site_aniso_U_12
    _atom_site_aniso_U_13
    _atom_site_aniso_U_23
    C1 0.0190(6) 0.0295(10) 0.0223(8) 0.0045(7) 0.0037(6) -0.0027(7)
    C2 0.0230(7) 0.0366(11) 0.0318(10) 0.0004(7) 0.0078(7) -0.0016(9)
    C3 0.0314(7) 0.0362(14) 0.0296(8) 0.0084(12) 0.0024(6) 0.004(2)
    C4 0.0245(7) 0.0423(15) 0.0203(8) 0.0088(7) 0.0060(6) 0.0015(7)
    C5 0.0199(5) 0.026(2) 0.0174(6) 0.0013(9) 0.0026(4) 0.0025(9)
    C6 0.0183(6) 0.0243(8) 0.0183(7) -0.0019(6) 0.0015(5) 0.0044(6)
    N1 0.0196(6) 0.0449(12) 0.0288(9) 0.0058(7) -0.0007(6) -0.0050(8)
    N2 0.0245(6) 0.0315(14) 0.0288(8) 0.0010(6) 0.0006(6) -0.0009(7)
    N3 0.0214(6) 0.0292(9) 0.0173(7) 0.0016(6) 0.0043(5) 0.0019(6)
    N4 0.0239(7) 0.0451(13) 0.0306(10) -0.0018(8) 0.0074(7) -0.0103(9)
    O1 0.0340(7) 0.0345(9) 0.0228(7) 0.0136(7) 0.0059(6) 0.0055(6)
    O2 0.0357(5) 0.0258(12) 0.0207(5) -0.0022(12) -0.0031(4) -0.0052(12)
    O3 0.0274(7) 0.0762(18) 0.0357(10) -0.0054(9) 0.0056(7) 0.0222(11)
    O4 0.0427(11) 0.092(2) 0.088(2) -0.0382(13) 0.0288(13) -0.0513(19)
    O5 0.0467(9) 0.0721(16) 0.0462(11) 0.020(2) 0.0091(8) 0.018(3)
    Ba1 0.01895(5) 0.01937(6) 0.01343(5) 0.000 0.00342(3) 0.000
_geom_special_details
;
All e.s.d.'s (except the e.s.d. in the dihedral angle between two l.s. planes)
are estimated using the full covariance matrix. The cell e.s.d.'s are taken
into account individually in the estimation of e.s.d.'s in distances, angles
and torsion angles; correlations between e.s.d.'s in cell parameters are only
used when they are defined by crystal symmetry. An approximate (isotropic)
treatment of cell e.s.d.'s is used for estimating e.s.d.'s involving l.s.
planes.
;
loop_
    _geom_bond_atom_site_label_1
    _geom_bond_atom_site_label_2
    _geom_bond_site_symmetry_2
    _geom_bond_distance
    _geom_bond_publ_flag
    C1 C2 . 1.360(3) ?
    C1 N2 . 1.374(3) ?
    C1 C4 . 1.496(3) ?
    C2 N1 . 1.360(4) ?
    C2 H2 . 0.9300 ?
    C3 N2 . 1.320(3) ?
    C3 N1 . 1.353(7) ?
    C3 H3 . 0.9300 ?
    C4 C5 . 1.528(3) ?
    C4 H4A . 0.9700 ?
    C4 H4B . 0.9700 ?
    C5 N3 . 1.482(4) ?
    C5 C6 . 1.530(3) ?
    C5 H5 . 0.9800 ?
    C6 O2 . 1.249(4) ?
    C6 O1 . 1.251(3) ?
    C6 Ba1 . 3.180(2) ?
    N1 H1 . 0.8600 ?
    N3 H3A . 0.8900 ?
    N3 H3B . 0.8900 ?
    N3 H3C . 0.8900 ?
    N4 O4 . 1.217(3) ?
    N4 O5 . 1.240(6) ?
    N4 O3 . 1.255(3) ?
    N4 Ba1 . 3.271(2) ?
    O1 Ba1 . 2.8300(17) ?
    O2 Ba1 1_565 2.767(5) ?
    O2 Ba1 . 2.907(5) ?
    O3 Ba1 . 2.8022(19) ?
    O5 Ba1 . 2.9664(18) ?
    Ba1 O2 1_545 2.767(5) ?
    Ba1 O2 2_647 2.767(5) ?
    Ba1 O3 2_657 2.8022(19) ?
    Ba1 O1 2_657 2.8300(17) ?
    Ba1 O2 2_657 2.907(5) ?
    Ba1 O5 2_657 2.9664(18) ?
    Ba1 C6 2_657 3.180(2) ?
loop_
    _geom_angle_atom_site_label_1
    _geom_angle_atom_site_label_2
    _geom_angle_atom_site_label_3
    _geom_angle_site_symmetry_1
    _geom_angle_site_symmetry_3
    _geom_angle
    _geom_angle_publ_flag
    C2 C1 N2 . . 109.63(19) ?
    C2 C1 C4 . . 128.2(2) ?
    N2 C1 C4 . . 122.15(19) ?
    N1 C2 C1 . . 106.0(2) ?
    N1 C2 H2 . . 127.0 ?
    C1 C2 H2 . . 127.0 ?
    N2 C3 N1 . . 110.5(5) ?
    N2 C3 H3 . . 124.8 ?
    N1 C3 H3 . . 124.8 ?
    C1 C4 C5 . . 114.35(19) ?
    C1 C4 H4A . . 108.7 ?
    C5 C4 H4A . . 108.7 ?
    C1 C4 H4B . . 108.7 ?
    C5 C4 H4B . . 108.7 ?
    H4A C4 H4B . . 107.6 ?
    N3 C5 C4 . . 111.5(2) ?
    N3 C5 C6 . . 110.6(3) ?
    C4 C5 C6 . . 109.95(18) ?
    N3 C5 H5 . . 108.2 ?
    C4 C5 H5 . . 108.2 ?
    C6 C5 H5 . . 108.2 ?
    O2 C6 O1 . . 125.7(3) ?
    O2 C6 C5 . . 116.9(3) ?
    O1 C6 C5 . . 117.4(2) ?
    O2 C6 Ba1 . . 66.1(3) ?
    O1 C6 Ba1 . . 62.55(11) ?
    C5 C6 Ba1 . . 160.70(18) ?
    C3 N1 C2 . . 107.9(2) ?
    C3 N1 H1 . . 126.0 ?
    C2 N1 H1 . . 126.0 ?
    C3 N2 C1 . . 105.9(3) ?
    C5 N3 H3A . . 109.5 ?
    C5 N3 H3B . . 109.5 ?
    H3A N3 H3B . . 109.5 ?
    C5 N3 H3C . . 109.5 ?
    H3A N3 H3C . . 109.5 ?
    H3B N3 H3C . . 109.5 ?
    O4 N4 O5 . . 123.2(3) ?
    O4 N4 O3 . . 119.5(3) ?
    O5 N4 O3 . . 117.3(2) ?
    O4 N4 Ba1 . . 156.8(2) ?
    O5 N4 Ba1 . . 64.94(12) ?
    O3 N4 Ba1 . . 57.42(12) ?
    C6 O1 Ba1 . . 94.36(13) ?
    C6 O2 Ba1 . 1_565 143.9(3) ?
    C6 O2 Ba1 . . 90.8(3) ?
    Ba1 O2 Ba1 1_565 . 112.65(5) ?
    N4 O3 Ba1 . . 100.40(16) ?
    N4 O5 Ba1 . . 92.81(15) ?
    O2 Ba1 O2 1_545 2_647 69.23(15) ?
    O2 Ba1 O3 1_545 2_657 69.64(6) ?
    O2 Ba1 O3 2_647 2_657 72.42(8) ?
    O2 Ba1 O3 1_545 . 72.42(8) ?
    O2 Ba1 O3 2_647 . 69.64(6) ?
    O3 Ba1 O3 2_657 . 133.48(13) ?
    O2 Ba1 O1 1_545 2_657 135.86(7) ?
    O2 Ba1 O1 2_647 2_657 75.58(9) ?
    O3 Ba1 O1 2_657 2_657 123.50(5) ?
    O3 Ba1 O1 . 2_657 70.91(6) ?
    O2 Ba1 O1 1_545 . 75.58(9) ?
    O2 Ba1 O1 2_647 . 135.86(7) ?
    O3 Ba1 O1 2_657 . 70.91(6) ?
    O3 Ba1 O1 . . 123.50(5) ?
    O1 Ba1 O1 2_657 . 146.92(9) ?
    O2 Ba1 O2 1_545 2_657 178.12(13) ?
    O2 Ba1 O2 2_647 2_657 112.65(5) ?
    O3 Ba1 O2 2_657 2_657 110.73(6) ?
    O3 Ba1 O2 . 2_657 108.08(8) ?
    O1 Ba1 O2 2_657 2_657 45.61(7) ?
    O1 Ba1 O2 . 2_657 102.75(7) ?
    O2 Ba1 O2 1_545 . 112.65(5) ?
    O2 Ba1 O2 2_647 . 178.12(14) ?
    O3 Ba1 O2 2_657 . 108.08(8) ?
    O3 Ba1 O2 . . 110.73(6) ?
    O1 Ba1 O2 2_657 . 102.75(7) ?
    O1 Ba1 O2 . . 45.61(7) ?
    O2 Ba1 O2 2_657 . 65.47(13) ?
    O2 Ba1 O5 1_545 2_657 109.27(11) ?
    O2 Ba1 O5 2_647 2_657 71.53(14) ?
    O3 Ba1 O5 2_657 2_657 43.25(9) ?
    O3 Ba1 O5 . 2_657 137.28(10) ?
    O1 Ba1 O5 2_657 2_657 82.88(6) ?
    O1 Ba1 O5 . 2_657 96.85(7) ?
    O2 Ba1 O5 2_657 2_657 71.66(13) ?
    O2 Ba1 O5 . 2_657 107.53(13) ?
    O2 Ba1 O5 1_545 . 71.53(14) ?
    O2 Ba1 O5 2_647 . 109.27(11) ?
    O3 Ba1 O5 2_657 . 137.28(10) ?
    O3 Ba1 O5 . . 43.25(9) ?
    O1 Ba1 O5 2_657 . 96.85(7) ?
    O1 Ba1 O5 . . 82.88(6) ?
    O2 Ba1 O5 2_657 . 107.53(13) ?
    O2 Ba1 O5 . . 71.66(13) ?
    O5 Ba1 O5 2_657 . 179.1(3) ?
    O2 Ba1 C6 1_545 2_657 158.50(8) ?
    O2 Ba1 C6 2_647 2_657 91.99(9) ?
    O3 Ba1 C6 2_657 2_657 115.73(5) ?
    O3 Ba1 C6 . 2_657 91.67(7) ?
    O1 Ba1 C6 2_657 2_657 23.09(6) ?
    O1 Ba1 C6 . 2_657 125.88(6) ?
    O2 Ba1 C6 2_657 2_657 23.14(7) ?
    O2 Ba1 C6 . 2_657 86.16(8) ?
    O5 Ba1 C6 2_657 2_657 72.50(9) ?
    O5 Ba1 C6 . 2_657 106.94(10) ?
    O2 Ba1 C6 1_545 . 91.99(9) ?
    O2 Ba1 C6 2_647 . 158.50(8) ?
    O3 Ba1 C6 2_657 . 91.67(7) ?
    O3 Ba1 C6 . . 115.73(5) ?
    O1 Ba1 C6 2_657 . 125.88(6) ?
    O1 Ba1 C6 . . 23.09(6) ?
    O2 Ba1 C6 2_657 . 86.16(8) ?
    O2 Ba1 C6 . . 23.14(7) ?
    O5 Ba1 C6 2_657 . 106.94(10) ?
    O5 Ba1 C6 . . 72.50(9) ?
    C6 Ba1 C6 2_657 . 108.20(8) ?
loop_
    _geom_torsion_atom_site_label_1
    _geom_torsion_atom_site_label_2
    _geom_torsion_atom_site_label_3
    _geom_torsion_atom_site_label_4
    _geom_torsion_site_symmetry_1
    _geom_torsion_site_symmetry_2
    _geom_torsion_site_symmetry_3
    _geom_torsion_site_symmetry_4
    _geom_torsion
    _geom_torsion_publ_flag
    N2 C1 C2 N1 . . . . 0.3(3) ?
    C4 C1 C2 N1 . . . . 178.7(2) ?
    C2 C1 C4 C5 . . . . 129.1(3) ?
    N2 C1 C4 C5 . . . . -52.6(4) ?
    C1 C4 C5 N3 . . . . -54.6(4) ?
    C1 C4 C5 C6 . . . . -177.8(3) ?
    N3 C5 C6 O2 . . . . -176.0(3) ?
    C4 C5 C6 O2 . . . . -52.3(4) ?
    N3 C5 C6 O1 . . . . 3.0(3) ?
    C4 C5 C6 O1 . . . . 126.7(3) ?
    N3 C5 C6 Ba1 . . . . -81.9(5) ?
    C4 C5 C6 Ba1 . . . . 41.8(9) ?
    N2 C3 N1 C2 . . . . 0.4(4) ?
    C1 C2 N1 C3 . . . . -0.4(3) ?
    N1 C3 N2 C1 . . . . -0.3(4) ?
    C2 C1 N2 C3 . . . . 0.0(3) ?
    C4 C1 N2 C3 . . . . -178.6(3) ?
    O2 C6 O1 Ba1 . . . . 20.7(3) ?
    C5 C6 O1 Ba1 . . . . -158.23(19) ?
    O1 C6 O2 Ba1 . . . 1_565 112.2(4) ?
    C5 C6 O2 Ba1 . . . 1_565 -68.9(4) ?
    Ba1 C6 O2 Ba1 . . . 1_565 132.2(3) ?
    O1 C6 O2 Ba1 . . . . -20.0(3) ?
    C5 C6 O2 Ba1 . . . . 158.9(2) ?
    O4 N4 O3 Ba1 . . . . 153.1(2) ?
    O5 N4 O3 Ba1 . . . . -26.4(3) ?
    O4 N4 O5 Ba1 . . . . -155.0(3) ?
    O3 N4 O5 Ba1 . . . . 24.4(3) ?
    N4 O3 Ba1 O2 . . . 1_545 -67.5(2) ?
    N4 O3 Ba1 O2 . . . 2_647 -141.3(2) ?
    N4 O3 Ba1 O3 . . . 2_657 -104.1(2) ?
    N4 O3 Ba1 O1 . . . 2_657 137.5(2) ?
    N4 O3 Ba1 O1 . . . . -9.1(2) ?
    N4 O3 Ba1 O2 . . . 2_657 110.6(2) ?
    N4 O3 Ba1 O2 . . . . 40.7(2) ?
    N4 O3 Ba1 O5 . . . 2_657 -167.1(2) ?
    N4 O3 Ba1 O5 . . . . 14.0(2) ?
    N4 O3 Ba1 C6 . . . 2_657 127.2(2) ?
    N4 O3 Ba1 C6 . . . . 16.0(2) ?
    C6 O1 Ba1 O2 . . . 1_545 134.00(14) ?
    C6 O1 Ba1 O2 . . . 2_647 171.74(13) ?
    C6 O1 Ba1 O3 . . . 2_657 -152.92(15) ?
    C6 O1 Ba1 O3 . . . . 76.98(16) ?
    C6 O1 Ba1 O1 . . . 2_657 -30.33(12) ?
    C6 O1 Ba1 O2 . . . 2_657 -45.12(14) ?
    C6 O1 Ba1 O2 . . . . -9.93(12) ?
    C6 O1 Ba1 O5 . . . 2_657 -117.80(18) ?
    C6 O1 Ba1 O5 . . . . 61.31(18) ?
    C6 O1 Ba1 C6 . . . 2_657 -44.47(16) ?
    C6 O2 Ba1 O2 . . . 1_545 -28.25(17) ?
    Ba1 O2 Ba1 O2 1_565 . . 1_545 180.0000(10)
                                             ?
    C6 O2 Ba1 O3 . . . 2_657 46.66(15) ?
    Ba1 O2 Ba1 O3 1_565 . . 2_657 -105.09(7) ?
    C6 O2 Ba1 O3 . . . . -107.18(14) ?
    Ba1 O2 Ba1 O3 1_565 . . . 101.07(8) ?
    C6 O2 Ba1 O1 . . . 2_657 178.66(13) ?
    Ba1 O2 Ba1 O1 1_565 . . 2_657 26.92(7) ?
    C6 O2 Ba1 O1 . . . . 9.91(11) ?
    Ba1 O2 Ba1 O1 1_565 . . . -141.84(10) ?
    C6 O2 Ba1 O2 . . . 2_657 151.75(17) ?
    Ba1 O2 Ba1 O2 1_565 . . 2_657 0.0 ?
    C6 O2 Ba1 O5 . . . 2_657 92.20(15) ?
    Ba1 O2 Ba1 O5 1_565 . . 2_657 -59.54(9) ?
    C6 O2 Ba1 O5 . . . . -88.25(17) ?
    Ba1 O2 Ba1 O5 1_565 . . . 120.00(11) ?
    C6 O2 Ba1 C6 . . . 2_657 162.49(12) ?
    Ba1 O2 Ba1 C6 1_565 . . 2_657 10.74(6) ?
    Ba1 O2 Ba1 C6 1_565 . . . -151.75(17) ?
    N4 O5 Ba1 O2 . . . 1_545 69.8(3) ?
    N4 O5 Ba1 O2 . . . 2_647 10.7(3) ?
    N4 O5 Ba1 O3 . . . 2_657 95.3(2) ?
    N4 O5 Ba1 O3 . . . . -13.90(19) ?
    N4 O5 Ba1 O1 . . . 2_657 -66.4(3) ?
    N4 O5 Ba1 O1 . . . . 146.9(3) ?
    N4 O5 Ba1 O2 . . . 2_657 -111.9(3) ?
    N4 O5 Ba1 O2 . . . . -167.6(3) ?
    N4 O5 Ba1 C6 . . . 2_657 -87.7(3) ?
    N4 O5 Ba1 C6 . . . . 168.1(3) ?
    O2 C6 Ba1 O2 . . . 1_545 154.08(15) ?
    O1 C6 Ba1 O2 . . . 1_545 -44.19(13) ?
    C5 C6 Ba1 O2 . . . 1_545 50.8(6) ?
    O2 C6 Ba1 O2 . . . 2_647 -177.57(18) ?
    O1 C6 Ba1 O2 . . . 2_647 -15.8(2) ?
    C5 C6 Ba1 O2 . . . 2_647 79.2(6) ?
    O2 C6 Ba1 O3 . . . 2_657 -136.24(14) ?
    O1 C6 Ba1 O3 . . . 2_657 25.49(14) ?
    C5 C6 Ba1 O3 . . . 2_657 120.5(6) ?
    O2 C6 Ba1 O3 . . . . 82.67(16) ?
    O1 C6 Ba1 O3 . . . . -115.60(14) ?
    C5 C6 Ba1 O3 . . . . -20.6(6) ?
    O2 C6 Ba1 O1 . . . 2_657 -1.61(15) ?
    O1 C6 Ba1 O1 . . . 2_657 160.12(10) ?
    C5 C6 Ba1 O1 . . . 2_657 -104.9(6) ?
    O2 C6 Ba1 O1 . . . . -161.7(2) ?
    C5 C6 Ba1 O1 . . . . 95.0(6) ?
    O2 C6 Ba1 O2 . . . 2_657 -25.57(16) ?
    O1 C6 Ba1 O2 . . . 2_657 136.16(13) ?
    C5 C6 Ba1 O2 . . . 2_657 -128.8(6) ?
    O1 C6 Ba1 O2 . . . . 161.7(2) ?
    C5 C6 Ba1 O2 . . . . -103.3(6) ?
    O2 C6 Ba1 O5 . . . 2_657 -95.07(16) ?
    O1 C6 Ba1 O5 . . . 2_657 66.65(17) ?
    C5 C6 Ba1 O5 . . . 2_657 161.7(6) ?
    O2 C6 Ba1 O5 . . . . 84.17(19) ?
    O1 C6 Ba1 O5 . . . . -114.11(18) ?
    C5 C6 Ba1 O5 . . . . -19.1(6) ?
    O2 C6 Ba1 C6 . . . 2_657 -18.42(12) ?
    O1 C6 Ba1 C6 . . . 2_657 143.31(14) ?
    C5 C6 Ba1 C6 . . . 2_657 -121.7(6) ?
loop_
    _geom_hbond_atom_site_label_D
    _geom_hbond_atom_site_label_H
    _geom_hbond_atom_site_label_A
    _geom_hbond_site_symmetry_A
    _geom_hbond_distance_DH
    _geom_hbond_distance_HA
    _geom_hbond_distance_DA
    _geom_hbond_angle_DHA
    _geom_hbond_publ_flag
    N1 H1 O4 4_566 0.86 2.29 2.854(3) 123 y
    N1 H1 O5 4_556 0.86 2.37 3.121(3) 146 y
    N3 H3B O1 2_656 0.89 2.19 3.029(2) 158 y
    N3 H3C O3 1_564 0.89 2.05 2.867(3) 153 y
    N3 H3A N2 1_545 0.89 1.94 2.827(3) 174 y
_iucr_refine_instructions_details
;
TITL I in C2
CELL  0.71073  24.9063   4.7226   8.3180   90.000  105.432   90.000
ZERR     2.00   0.0008   0.0001   0.0003    0.000    0.001    0.000
LATT  -7
SYMM  - X,   Y, - Z
SFAC  C    H    N    O    BA
UNIT  24   36   16   20   2
MERG   2
DELU 0.001 N1 C3
FMAP   2
PLAN   20
SIZE     0.12   0.14   0.18
ACTA    50.00
BOND   $H
CONF
HTAB N3 O1
HTAB N3 N2_$1
EQIV $1 x,-1+y,z
HTAB C4 O5_$2
EQIV $2 x,1+y,z
HTAB N1 O4_$3
EQIV $3 1/2-x,3/2+y,1-z
HTAB N1 O5_$4
EQIV $4 1/2-x,1/2+y,1-z
HTAB N3 O1_$5
EQIV $5 1-x,y,1-z
HTAB N3 O3_$6
EQIV $6 x,1+y,-1+z
L.S.  4
TEMP    22.00
WGHT    0.021000
FVAR       0.48739
C1    1    0.314660    0.287092    0.417005    11.00000    0.01898    0.02948 =
         0.02234   -0.00267    0.00372    0.00450
C2    1    0.262021    0.192237    0.347514    11.00000    0.02300    0.03660 =
         0.03179   -0.00162    0.00776    0.00039
AFIX  43
H2    2    0.245074    0.034344    0.379529    11.00000   -1.20000
AFIX   0
C3    1    0.277740    0.575678    0.218134    11.00000    0.03139    0.03617 =
         0.02958    0.00429    0.00243    0.00844
AFIX  43
H3    2    0.272242    0.726380    0.143555    11.00000   -1.20000
AFIX   0
C4    1    0.357560    0.166621    0.562287    11.00000    0.02447    0.04226 =
         0.02034    0.00149    0.00597    0.00884
AFIX  23
H4A   2    0.343867   -0.011808    0.593498    11.00000   -1.20000
H4B   2    0.362263    0.294788    0.656143    11.00000   -1.20000
AFIX   0
C5    1    0.414354    0.116273    0.529847    11.00000    0.01988    0.02592 =
         0.01737    0.00254    0.00256    0.00125
AFIX  13
H5    2    0.429668    0.300120    0.509923    11.00000   -1.20000
AFIX   0
C6    1    0.454152   -0.017501    0.683521    11.00000    0.01835    0.02432 =
         0.01830    0.00445    0.00151   -0.00186
N1    3    0.239224    0.375375    0.221670    11.00000    0.01961    0.04492 =
         0.02885   -0.00496   -0.00070    0.00583
AFIX  43
H1    2    0.206161    0.365595    0.155936    11.00000   -1.20000
AFIX   0
N2    3    0.324226    0.527179    0.335412    11.00000    0.02450    0.03147 =
         0.02883   -0.00093    0.00059    0.00105
N3    3    0.409700   -0.063224    0.380608    11.00000    0.02136    0.02915 =
         0.01726    0.00190    0.00425    0.00160
AFIX 137
H3A   2    0.382982   -0.191376    0.373725    11.00000   -1.50000
H3B   2    0.441965   -0.150780    0.388864    11.00000   -1.50000
H3C   2    0.401358    0.044691    0.289613    11.00000   -1.50000
AFIX   0
N4    3    0.376136   -0.607227    1.021999    11.00000    0.02392    0.04507 =
         0.03059   -0.01032    0.00738   -0.00184
O1    4    0.478151   -0.241727    0.662602    11.00000    0.03404    0.03448 =
         0.02276    0.00552    0.00595    0.01360
O2    4    0.459176    0.105484    0.819727    11.00000    0.03568    0.02577 =
         0.02072   -0.00524   -0.00311   -0.00216
O3    4    0.419182   -0.646632    1.139017    11.00000    0.02740    0.07620 =
         0.03574    0.02219    0.00560   -0.00535
O4    4    0.336406   -0.764643    1.006912    11.00000    0.04272    0.09241 =
         0.08788   -0.05130    0.02885   -0.03815
O5    4    0.376727   -0.407269    0.925796    11.00000    0.04671    0.07207 =
         0.04619    0.01783    0.00910    0.02033
BA1   5    0.500000   -0.412310    1.000000    10.50000    0.01895    0.01937 =
         0.01343    0.00000    0.00342    0.00000
HKLF 4
REM  I in C2
REM R1 =  0.0189 for   3281 Fo > 4sig(Fo)  and  0.0189 for all   3281 data
REM    142 parameters refined using      2 restraints
END
WGHT      0.0210      0.0000
REM Highest difference peak  1.401,  deepest hole -1.322,  1-sigma level  0.102
Q1    1   0.4780 -0.5045  0.9776  11.00000  0.05    1.40
Q2    1   0.5231 -0.3190  1.0204  11.00000  0.05    1.40
Q3    1   0.5000 -0.1528  1.0000  10.50000  0.05    0.51
Q4    1   0.5000 -0.6697  1.0000  10.50000  0.05    0.45
Q5    1   0.3498 -0.3311  0.9140  11.00000  0.05    0.43
Q6    1   0.3508 -0.4863  0.9140  11.00000  0.05    0.41
Q7    1   0.3579 -0.9075  1.0415  11.00000  0.05    0.41
Q8    1   0.3456  0.5989  0.3629  11.00000  0.05    0.36
Q9    1   0.4894  0.0890  0.8366  11.00000  0.05    0.36
Q10   1   0.3280 -0.7166  0.9774  11.00000  0.05    0.29
Q11   1   0.5579 -0.2861  0.9825  11.00000  0.05    0.29
Q12   1   0.2915  0.2224  0.3763  11.00000  0.05    0.28
Q13   1   0.4360  0.0947  0.6079  11.00000  0.05    0.27
Q14   1   0.3031  0.6239  0.2892  11.00000  0.05    0.26
Q15   1   0.4588 -0.3077  0.6717  11.00000  0.05    0.26
Q16   1   0.4402  0.0841  0.9934  11.00000  0.05    0.26
Q17   1   0.2578  0.4788  0.2155  11.00000  0.05    0.26
Q18   1   0.1733  0.3947  0.0265  11.00000  0.05    0.24
Q19   1   0.3875  0.1462  0.5444  11.00000  0.05    0.24
Q20   1   0.3873  0.0467  0.5401  11.00000  0.05    0.23
;
data_global
_journal_date_recd_electronic     2013-09-28
_journal_date_accepted     2013-10-06
_journal_name_full     'Acta Crystallographica, Section E'
_journal_year     2013
_journal_volume     69
_journal_issue     11
_journal_page_first     m597
_journal_page_last     m597
_journal_paper_category     QM
_journal_paper_doi     10.1107/S1600536813027402
_journal_coeditor_code     TK5259
_publ_contact_author_name     'G.Chakkaravarthi'
_publ_contact_author_address
;
Department of Physics
CPCL Polytechnic College
Chennai 600 068
India
;
_publ_contact_author_email
                     'chakkaravarthi_2005@yahoo.com, professormohan@yahoo.co.in'
_publ_contact_author_fax     ?
_publ_contact_author_phone     '09940334668'
_publ_section_title
;\
<i>catena</i>-Poly[[bis(nitrato-\k^2^<i>O</i>,<i>O</i>')barium]-bis(\m-\
<i>L</i>-histidine-\k^3^<i>O</i>,<i>O</i>':<i>O</i>]
;
loop_
    _publ_author_name
    _publ_author_address
    'P. Arularasan'
;
Department of Physics
Presidency College
Chennai 600 005
India
;
    'G. Chakkaravarthi'
;
Department of Physics
CPCL Polytechnic College
Chennai 600 068
India
;
    'R. Mohan'
;
Department of Physics
Presidency College
Chennai 600 005
India
;
_publ_section_synopsis     .
