# Supplementary material for: catena-Poly[[bis­(nitrato-κ2 O,O′)barium]-bis­(μ-l-histidine-κ3 O,O′:O]
Source: Acta Crystallogr Sect E Struct Rep Online. 2013 Oct 12;69(Pt 11):m597. doi: 10.1107/S1600536813027402 (PMC3884255; doi:10.1107/S1600536813027402)
Supplement: Supplementary file 2 [file e-69-0m597-Isup2.hkl]

#
# h,k,l, Fc-squared, Fo-squared, sigma(Fo-squared) and status flag
#
data_I
_shelx_title ' I in C2'
_shelx_refln_list_code          4
_shelx_F_calc_maximum      204.98
_exptl_crystal_F_000       564.00
_reflns_d_resolution_high  0.6205
 
loop_
 _symmetry_equiv_pos_as_xyz
 'x, y, z'
 '-x, y, -z'
 'x+1/2, y+1/2, z'
 '-x+1/2, y+1/2, -z'
 
_cell_length_a    24.9063
_cell_length_b     4.7226
_cell_length_c     8.3180
_cell_angle_alpha  90.000
_cell_angle_beta  105.432
_cell_angle_gamma  90.000
 
_shelx_F_squared_multiplier     1.000
 
loop_
 _refln_index_h
 _refln_index_k
 _refln_index_l
 _refln_F_squared_calc
 _refln_F_squared_meas
 _refln_F_squared_sigma
 _refln_observed_status
   0  -6   0     1069.61     1052.85     61.17 o
   2  -6   0     1051.08     1092.98     44.89 o
   4  -6   0      787.53      822.43     34.57 o
   6  -6   0      614.04      661.10     28.44 o
   1  -5   0     1975.99     1926.51     72.26 o
   3  -5   0     1359.03     1333.30     52.73 o
   5  -5   0     1127.18     1082.19     43.41 o
   7  -5   0     1680.10     1607.88     85.37 o
   9  -5   0     1800.50     1864.06     73.51 o
  11  -5   0      478.52      461.85     27.62 o
  13  -5   0     1186.53     1181.92     65.08 o
  15  -5   0     1074.23     1075.62     63.31 o
  17  -5   0      814.31      841.06     52.58 o
  19  -5   0      800.80      886.82     52.24 o
   0  -4   0     3406.47     3143.19    124.96 o
   2  -4   0     2350.20     2144.53     61.16 o
   4  -4   0     2417.49     2246.50     61.81 o
   6  -4   0     2404.02     2192.21     68.78 o
   8  -4   0     2077.16     2011.34     69.18 o
  10  -4   0     2461.47     2441.37     78.16 o
  12  -4   0     1390.95     1338.86     72.76 o
  14  -4   0     1754.21     1618.89     99.39 o
  16  -4   0     1611.58     1554.10     89.92 o
  18  -4   0     1314.44     1277.10     73.54 o
  20  -4   0      542.04      547.22     36.83 o
   1  -3   0     2957.01     2748.97     77.35 o
   3  -3   0      656.17      559.74     15.96 o
   5  -3   0     5014.59     4869.82    112.14 o
   7  -3   0     2574.46     2320.56     64.27 o
   9  -3   0     3427.96     3219.58     90.27 o
  11  -3   0     3558.51     3362.37     88.56 o
  13  -3   0     4075.67     4119.53    138.69 o
  15  -3   0     1755.09     1691.87     51.58 o
  17  -3   0     3664.70     3785.76    125.79 o
  19  -3   0     1688.12     1743.00     61.66 o
  21  -3   0     1918.05     2023.22     54.47 o
   0  -2   0     7878.79     7452.68    420.00 o
   2  -2   0     7045.52     6422.81    182.06 o
   4  -2   0     5564.12     4795.24    121.60 o
   6  -2   0     7552.31     7240.14    173.53 o
   8  -2   0     5037.03     4651.89    109.19 o
  10  -2   0     2718.81     2562.83     58.09 o
  12  -2   0     1355.09     1257.87     26.69 o
  14  -2   0     3174.59     3215.16     83.76 o
  16  -2   0     1637.67     1567.26     40.37 o
  18  -2   0     3590.99     3496.72     95.58 o
  20  -2   0     2500.41     2563.73     70.48 o
  22  -2   0     2853.17     2838.63     87.92 o
  24  -2   0     1944.47     1923.78     59.58 o
  26  -2   0     1160.08     1262.99     42.64 o
  28  -2   0     1184.45     1212.05     41.49 o
  30  -2   0      610.51      629.44     32.79 o
  32  -2   0      483.83      528.95     27.28 o
  34  -2   0      411.05      460.33     25.01 o
  36  -2   0      394.59      424.42     25.64 o
   1  -1   0     3427.53     3349.92     81.50 o
   3  -1   0    11535.13    11163.61    320.86 o
   5  -1   0    12568.53    11964.93    277.90 o
   7  -1   0    12683.77    11979.77    282.63 o
   9  -1   0    16121.02    15367.90    312.81 o
  11  -1   0     7049.23     6761.18    123.96 o
  13  -1   0     2793.78     2674.19     49.46 o
  15  -1   0     7000.21     6443.16    118.88 o
  17  -1   0     6858.03     6708.36    152.50 o
  19  -1   0     2050.53     2062.27     49.85 o
  21  -1   0      201.12      221.94      7.32 o
  23  -1   0     1921.05     1850.28     57.83 o
  25  -1   0      575.35      637.75     21.40 o
  27  -1   0     1382.91     1416.78     45.56 o
  29  -1   0      804.34      804.94     27.84 o
  31  -1   0     1058.31     1082.98     37.19 o
  33  -1   0      561.71      548.78     30.27 o
  35  -1   0      486.00      502.13     26.98 o
  37  -1   0      238.97      217.22     15.87 o
   4   0   0     4703.38     4720.06    107.42 o
   6   0   0     3638.30     4007.86     79.84 o
   8   0   0    10207.64     9620.34    190.73 o
  10   0   0     2582.59     2190.66     43.65 o
  12   0   0     8683.32     8612.52    170.40 o
  14   0   0     1486.16     1402.43     28.43 o
  16   0   0     2902.82     2754.69     55.48 o
  18   0   0     1391.24     1381.85     33.21 o
  20   0   0      713.30      728.70     20.10 o
  22   0   0     4667.97     4431.62    114.92 o
  24   0   0     3360.92     3326.37     86.98 o
  26   0   0     1670.14     1672.73     44.83 o
  28   0   0      452.09      487.62     14.82 o
  30   0   0      302.58      303.91     12.79 o
  32   0   0      443.19      417.56     23.11 o
  34   0   0      756.23      783.68     39.40 o
  36   0   0      236.26      247.62     16.80 o
   1   1   0     3141.83     3380.20     95.29 o
   3   1   0    13031.16    12599.44    356.10 o
   5   1   0    12833.14    12384.13    257.78 o
   7   1   0    12492.93    12273.23    279.42 o
   9   1   0    16627.39    15653.42    357.27 o
  11   1   0     6774.65     6431.01    170.75 o
  13   1   0     2698.63     2520.76     68.08 o
  15   1   0     6743.43     6289.74    163.76 o
  17   1   0     6697.73     6335.34    168.74 o
  19   1   0     2209.45     2158.15     55.27 o
  23   1   0     1785.84     1688.97     46.55 o
  25   1   0      527.63      566.21     17.11 o
  27   1   0     1281.67     1303.48     36.65 o
  29   1   0      817.25      768.19     22.37 o
  31   1   0     1046.43     1054.63     35.91 o
  33   1   0      563.97      590.61     36.06 o
  35   1   0      481.56      467.69     27.85 o
  37   1   0      226.89      199.88     15.20 o
   0   2   0     8043.44     9002.43    346.04 o
   2   2   0     6941.62     7305.08    206.66 o
   4   2   0     5818.15     5558.63    154.34 o
   6   2   0     8068.80     7979.16    190.69 o
   8   2   0     5199.99     4941.35    121.94 o
  10   2   0     2544.39     2421.30     64.77 o
  12   2   0     1407.77     1326.61     33.55 o
  14   2   0     3244.54     3331.38     84.66 o
  16   2   0     1554.27     1517.92     40.71 o
  18   2   0     3509.78     3395.91     89.46 o
  20   2   0     2466.76     2469.81     65.98 o
  22   2   0     2701.49     2611.03     70.84 o
  24   2   0     1793.72     1713.56     47.89 o
  26   2   0     1192.16     1256.64     34.41 o
  28   2   0     1204.19     1218.33     33.54 o
  30   2   0      633.56      647.40     29.55 o
  32   2   0      474.29      481.48     18.57 o
  34   2   0      406.31      415.81     16.82 o
  36   2   0      421.23      449.29     17.67 o
   1   3   0     3006.38     3010.24     87.78 o
   5   3   0     4755.69     4976.29    149.83 o
   7   3   0     2442.11     2391.82     72.80 o
   9   3   0     3391.85     3412.68     85.54 o
  11   3   0     3709.52     3621.07     89.52 o
  13   3   0     3843.35     3904.63    103.26 o
  15   3   0     1881.65     1808.24     46.00 o
  17   3   0     3612.69     3590.04     95.09 o
  19   3   0     1749.45     1765.91     46.62 o
  21   3   0     1841.05     1824.39     50.84 o
  23   3   0     1329.85     1352.84     36.65 o
  25   3   0      778.53      793.06     22.53 o
  27   3   0      681.82      703.94     24.39 o
  29   3   0      714.42      748.89     26.04 o
  31   3   0      545.58      583.13     21.28 o
  33   3   0      409.17      442.48     17.20 o
   0   4   0     3446.71     3408.98    141.57 o
   2   4   0     2366.11     2381.00     69.25 o
   4   4   0     2280.52     2238.28     69.83 o
   6   4   0     2085.32     2106.41     67.20 o
   8   4   0     2273.63     2406.96     67.81 o
  10   4   0     2404.05     2475.15     76.41 o
  12   4   0     1377.10     1424.83     43.72 o
  14   4   0     1855.31     1882.76     56.57 o
  16   4   0     1572.67     1626.50     42.81 o
  18   4   0     1228.95     1307.40     35.07 o
  20   4   0      621.49      647.77     17.92 o
  22   4   0      974.61     1001.46     33.00 o
  24   4   0      913.89      962.99     32.02 o
  26   4   0      789.63      870.22     29.46 o
  28   4   0      557.76      600.29     21.48 o
  30   4   0      253.75      272.32     13.34 o
   1   5   0     1807.07     1731.41     57.12 o
   3   5   0     1344.98     1301.92     57.67 o
   5   5   0     1145.93     1049.19     48.54 o
   7   5   0     1726.37     1643.81     72.45 o
   9   5   0     1835.30     1838.89     82.81 o
  11   5   0      426.81      433.52     22.19 o
  13   5   0     1168.52     1091.41     52.12 o
  15   5   0     1126.24     1134.94     51.23 o
  17   5   0      888.80      974.38     43.11 o
  19   5   0      853.34      888.21     42.43 o
  21   5   0      404.56      462.39     24.42 o
  23   5   0      462.69      489.97     25.97 o
  25   5   0      402.84      474.43     25.81 o
  27   5   0      234.12      279.02     17.81 o
   8   6   0      702.28      654.61     31.07 o
  10   6   0      932.55      911.53     42.43 o
  12   6   0      478.67      492.16     24.58 o
  14   6   0      455.96      464.63     23.70 o
  16   6   0      273.36      256.12     15.11 o
  18   6   0      304.40      318.38     18.10 o
  20   6   0      264.97      269.25     16.21 o
  22   6   0      303.86      310.38     18.52 o
 -10  -6   1      401.91      417.48     27.32 o
  -8  -6   1     1065.39     1099.23     45.31 o
  -6  -6   1      938.45      944.94     39.24 o
  -4  -6   1      764.20      783.12     44.88 o
  -2  -6   1      600.09      655.66     28.14 o
   0  -6   1      911.10      907.72     37.64 o
   2  -6   1      630.24      682.69     39.61 o
 -17  -5   1     1050.89     1095.83     63.36 o
 -15  -5   1     1006.90     1019.09     57.55 o
 -13  -5   1      845.00      797.62     34.89 o
 -11  -5   1     1891.66     1900.37     75.91 o
  -9  -5   1     1271.64     1277.78     49.80 o
  -7  -5   1     1866.36     1845.50     70.96 o
  -5  -5   1      673.27      651.28     26.29 o
  -3  -5   1     1345.72     1322.97     51.61 o
  -1  -5   1     1207.79     1196.02     40.27 o
   1  -5   1     1827.24     1761.19     56.49 o
   3  -5   1      510.60      539.11     18.22 o
   5  -5   1     1518.00     1453.26     47.39 o
   7  -5   1      663.37      671.27     26.48 o
   9  -5   1     1488.89     1507.50     86.51 o
  11  -5   1     1308.41     1347.19     77.00 o
  13  -5   1      799.83      775.60     44.33 o
  15  -5   1     1167.53     1198.84     67.57 o
  17  -5   1      657.84      691.70     40.67 o
 -20  -4   1      753.57      780.40     43.07 o
 -18  -4   1     1101.29     1133.13     69.17 o
 -16  -4   1     1141.43     1110.86     66.26 o
 -14  -4   1     1840.02     1713.28     69.36 o
 -12  -4   1     1298.92     1291.04     50.02 o
 -10  -4   1     1807.41     1669.16     68.96 o
  -8  -4   1     2479.06     2320.25     65.21 o
  -6  -4   1     1507.61     1432.50     41.85 o
  -4  -4   1     2831.79     2693.20     73.63 o
  -2  -4   1     2960.22     2753.25     77.13 o
   0  -4   1     3879.82     3790.51    104.29 o
   2  -4   1     2769.69     2674.15     85.40 o
   4  -4   1     2410.14     2250.82     74.31 o
   6  -4   1     1902.61     1816.67     78.21 o
   8  -4   1     2732.62     2698.40     85.62 o
  10  -4   1     1457.54     1413.45     46.47 o
  12  -4   1     1087.59     1032.01     42.06 o
  14  -4   1     1120.19     1070.91     61.59 o
  16  -4   1     1813.57     1823.35    113.20 o
  18  -4   1      827.26      842.95     51.02 o
  20  -4   1     1196.82     1179.98     70.26 o
  22  -4   1      747.85      772.27     46.35 o
 -21  -3   1     1206.38     1153.55     66.72 o
 -19  -3   1     1943.45     1802.47    105.37 o
 -17  -3   1     2241.05     2101.99    118.38 o
 -15  -3   1     1401.71     1286.08     57.61 o
 -13  -3   1     2606.95     2471.81     81.14 o
 -11  -3   1     1990.97     1831.01     52.23 o
  -9  -3   1     3631.31     3336.66     95.66 o
  -7  -3   1     2422.87     2241.17     64.87 o
  -5  -3   1     2746.74     2404.73     65.99 o
  -3  -3   1     3582.03     3459.22     73.27 o
  -1  -3   1     2814.49     2628.79     62.81 o
   1  -3   1     5205.25     5237.16    161.29 o
   3  -3   1     4756.98     4596.83    105.78 o
   5  -3   1     5893.55     5718.89    158.76 o
   7  -3   1     7601.26     7505.64    151.57 o
   9  -3   1     3276.46     3099.40    112.64 o
  11  -3   1     3878.55     3722.27    149.33 o
  13  -3   1     4622.35     4410.49    152.75 o
  15  -3   1     2766.02     2781.44     83.79 o
  17  -3   1     1150.39     1228.01     45.33 o
  19  -3   1     1916.36     1928.81     80.70 o
  21  -3   1      371.95      404.98     15.33 o
  23  -3   1     1088.26     1195.93     39.48 o
  25  -3   1      794.28      862.68     29.77 o
  27  -3   1      431.14      484.50     25.55 o
  29  -3   1      517.80      598.87     30.86 o
  31  -3   1      335.41      352.02     19.83 o
 -36  -2   1      254.88      300.49     19.87 o
 -34  -2   1      319.39      334.42     19.66 o
 -32  -2   1      956.86      956.40     46.01 o
 -30  -2   1      729.98      723.99     34.98 o
 -28  -2   1     1663.76     1734.57     76.91 o
 -26  -2   1     1561.47     1505.27     66.68 o
 -24  -2   1      928.18      912.85     34.03 o
 -22  -2   1     1137.52     1173.63     36.09 o
 -20  -2   1     1646.87     1617.44     46.90 o
 -18  -2   1     1811.25     1813.98     52.35 o
 -16  -2   1     4357.12     4276.09     91.30 o
 -14  -2   1      894.03      890.34     19.04 o
 -12  -2   1     3011.37     2996.73     69.03 o
 -10  -2   1     3251.98     3128.16     62.70 o
  -8  -2   1     7734.92     7632.87    152.32 o
  -6  -2   1     6287.80     6242.38    166.72 o
  -4  -2   1    18524.10    17519.28    492.24 o
  -2  -2   1    12486.94    11473.00    326.87 o
   0  -2   1     5123.86     5006.85    115.67 o
   2  -2   1     4883.01     4680.45    248.25 o
   4  -2   1     2914.59     2808.89     63.30 o
   6  -2   1     9323.99     9152.61    212.78 o
   8  -2   1     5301.31     5121.63    115.54 o
  10  -2   1     6046.95     5860.02    136.39 o
  12  -2   1     1176.09     1125.69     28.60 o
  14  -2   1     4992.90     4792.70    119.60 o
  16  -2   1     3306.00     3195.45     87.59 o
  18  -2   1     4321.18     4212.13    118.64 o
  20  -2   1     2946.86     2904.16     81.21 o
  22  -2   1     2029.38     1989.29     57.82 o
  24  -2   1      731.10      760.93     26.45 o
  26  -2   1      820.83      889.63     30.95 o
  28  -2   1      422.40      454.98     22.33 o
  30  -2   1      673.05      660.42     35.11 o
  32  -2   1      623.02      687.24     34.90 o
  34  -2   1      201.58      215.03     16.00 o
 -37  -1   1      332.59      323.60     19.95 o
 -35  -1   1      668.71      730.72     36.54 o
 -33  -1   1      767.51      817.65     38.94 o
 -31  -1   1      392.57      413.61     15.69 o
 -29  -1   1      200.16      217.63     11.03 o
 -27  -1   1     1154.92     1176.93     41.56 o
 -25  -1   1     1647.06     1663.59     42.39 o
 -23  -1   1     2367.39     2287.88     57.63 o
 -21  -1   1     5018.77     4757.12    123.58 o
 -19  -1   1     1761.40     1750.16     41.59 o
 -17  -1   1     6186.67     5957.33    130.30 o
 -15  -1   1     7902.38     7657.98    143.06 o
 -13  -1   1     7986.32     7770.26    146.67 o
 -11  -1   1     5876.26     5559.15    144.20 o
  -9  -1   1    13765.33    13437.36    265.51 o
  -7  -1   1     1145.24     1069.47     22.24 o
  -5  -1   1     5668.82     5694.42    172.59 o
  -3  -1   1     4966.03     4865.54    125.74 o
  -1  -1   1    11340.38    10556.68    312.47 o
   1  -1   1    35620.17    31959.20    922.88 o
   3  -1   1     4214.20     4358.89    123.18 o
   5  -1   1     3237.65     3068.26    119.61 o
   7  -1   1    14063.88    13119.74    298.88 o
   9  -1   1    13873.44    13037.64    296.24 o
  11  -1   1     3161.35     3036.78     58.33 o
  13  -1   1     4071.18     4105.46     78.22 o
  15  -1   1     4457.73     4205.54     92.25 o
  17  -1   1     1054.44     1046.67     24.76 o
  19  -1   1     1278.49     1301.47     35.96 o
  21  -1   1     2034.38     2007.70     69.48 o
  23  -1   1     2545.59     2459.31    115.77 o
  25  -1   1     1873.12     1901.44     89.84 o
  27  -1   1      914.11      908.71     32.48 o
  29  -1   1     1011.95      960.39     33.94 o
  31  -1   1      749.64      732.15     35.24 o
  33  -1   1      698.24      737.58     38.22 o
  35  -1   1      392.24      384.39     22.65 o
 -38   0   1      239.01      182.24     14.82 o
 -36   0   1      201.17      228.46     15.95 o
 -34   0   1      244.62      273.88     17.51 o
 -32   0   1     1024.65     1018.59     28.73 o
 -30   0   1     1763.36     1704.27     46.06 o
 -28   0   1      642.16      695.16     19.97 o
 -26   0   1     2862.20     2730.14     71.76 o
 -24   0   1     2790.32     2667.24     86.52 o
 -22   0   1     1394.87     1394.32     37.20 o
 -20   0   1     1348.79     1336.09     35.56 o
 -18   0   1     5028.02     4679.32    109.57 o
 -16   0   1     4848.10     4544.64     97.12 o
 -14   0   1     2590.14     2435.57     52.58 o
 -12   0   1     1766.59     1713.21     34.69 o
 -10   0   1    18555.29    17440.84    322.15 o
  -8   0   1    42018.17    38850.21    876.70 o
  -6   0   1    15032.29    14621.12    266.94 o
  -4   0   1    14497.26    14186.78    419.95 o
  -2   0   1     6326.95     7601.88    258.55 o
   0   0   1     7192.34     8268.26    260.30 o
   2   0   1    12697.99    14143.57    383.39 o
   4   0   1      180.95      145.46      4.37 o
   6   0   1     5994.67     5684.05    112.99 o
   8   0   1     1771.40     1550.19     31.15 o
  10   0   1       34.63       25.66      1.23 o
  12   0   1     1945.23     1951.68     39.40 o
  14   0   1     7951.37     7686.83    152.76 o
  16   0   1     5452.81     5302.32    123.94 o
  18   0   1     7563.74     7212.14    168.59 o
  20   0   1     1433.16     1376.14     36.67 o
  22   0   1      327.15      322.66      9.96 o
  24   0   1     4177.00     4001.88    104.30 o
  26   0   1     1283.04     1305.91     35.50 o
  28   0   1      849.26      825.91     29.09 o
  30   0   1      765.58      760.86     37.59 o
  32   0   1      679.26      696.67     35.32 o
  34   0   1      248.68      270.18     17.43 o
  36   0   1      434.49      443.91     25.26 o
 -37   1   1      294.77      293.96     13.35 o
 -35   1   1      653.25      686.45     25.20 o
 -33   1   1      740.36      746.07     26.95 o
 -31   1   1      373.40      365.53     15.03 o
 -29   1   1      296.54      302.37      9.38 o
 -27   1   1     1308.12     1271.85     33.74 o
 -25   1   1     1501.42     1499.99     42.32 o
 -23   1   1     2220.51     2083.02     57.55 o
 -21   1   1     5185.27     4797.40    123.68 o
 -19   1   1     1789.92     1749.73     46.12 o
 -17   1   1     6516.73     6268.95    156.94 o
 -15   1   1     7935.97     7649.50    178.09 o
 -13   1   1     8258.13     8051.53    182.64 o
 -11   1   1     5673.94     5450.42    116.63 o
  -9   1   1    14032.28    13402.96    285.37 o
  -7   1   1     1167.41     1076.95     23.82 o
  -5   1   1     7028.73     6937.48    135.95 o
  -3   1   1     4492.29     4451.87    125.86 o
  -1   1   1    11305.19    10782.24    646.76 o
   1   1   1    33892.00    31245.27   1272.09 o
   3   1   1     4380.98     4286.64     87.60 o
   5   1   1     3093.81     2894.20     68.98 o
   7   1   1    13719.38    12932.04    301.40 o
   9   1   1    13615.59    12885.69    274.66 o
  11   1   1     3176.47     3040.54     65.39 o
  13   1   1     3709.21     3671.54     84.01 o
  15   1   1     4615.00     4405.92    100.44 o
  17   1   1      983.40      982.90     27.38 o
  19   1   1     1178.28     1212.09     33.57 o
  21   1   1     2267.15     2212.49     56.17 o
  23   1   1     2462.84     2407.51     63.75 o
  25   1   1     1812.99     1841.94     49.52 o
  27   1   1      953.47      955.91     26.26 o
  29   1   1     1050.90      983.76     32.76 o
  31   1   1      707.39      672.00     26.48 o
  33   1   1      751.70      775.56     38.10 o
  35   1   1      390.19      367.00     22.02 o
 -36   2   1      299.28      314.91     13.72 o
 -34   2   1      274.27      286.09     12.99 o
 -32   2   1      944.57      926.26     43.07 o
 -30   2   1      691.55      674.94     32.16 o
 -28   2   1     1630.50     1647.79     45.03 o
 -26   2   1     1475.51     1421.27     39.03 o
 -24   2   1     1112.84     1076.81     27.88 o
 -22   2   1     1009.15     1002.18     29.04 o
 -20   2   1     1779.41     1709.64     44.11 o
 -18   2   1     2010.02     1922.53     49.18 o
 -16   2   1     4382.66     4208.66    109.96 o
 -14   2   1      954.82      913.61     24.05 o
 -12   2   1     3555.82     3386.96     80.92 o
 -10   2   1     3118.71     2977.74     79.16 o
  -8   2   1     7447.78     7233.48    192.37 o
  -6   2   1     6228.53     6332.89    190.81 o
  -4   2   1    18588.64    19515.06    558.34 o
  -2   2   1    12820.74    13257.83    370.79 o
   0   2   1     5012.82     5259.70    218.53 o
   2   2   1     4616.35     4550.49    145.66 o
   4   2   1     2614.77     2590.83     87.56 o
   6   2   1     9510.30     9468.69    214.66 o
   8   2   1     4872.04     4880.15    116.52 o
  10   2   1     6118.91     6015.15    137.56 o
  12   2   1     1086.44     1048.35     28.78 o
  14   2   1     4732.90     4545.60    120.78 o
  16   2   1     2923.76     2817.36     78.04 o
  18   2   1     4534.59     4367.35    111.09 o
  20   2   1     2982.72     2908.28     76.00 o
  22   2   1     2125.54     2112.26     54.23 o
  24   2   1      742.84      741.88     21.23 o
  26   2   1      877.95      880.09     24.87 o
  28   2   1      424.63      433.97     16.46 o
  30   2   1      732.10      707.47     24.42 o
  32   2   1      637.69      659.83     23.87 o
  34   2   1      213.56      229.85     13.30 o
  36   2   1      187.96      189.31     14.14 o
 -35   3   1      473.86      480.73     18.72 o
 -33   3   1      263.08      244.50     20.50 o
 -31   3   1      606.72      587.73     21.37 o
 -29   3   1      624.70      631.26     22.46 o
 -27   3   1      680.27      703.83     24.41 o
 -25   3   1     1081.16     1117.54     30.84 o
 -23   3   1      676.24      696.18     19.86 o
 -21   3   1     1181.69     1175.78     31.80 o
 -19   3   1     1899.28     1924.04     50.16 o
 -17   3   1     2136.88     2151.25     56.26 o
 -15   3   1     1306.79     1261.30     33.83 o
 -13   3   1     2694.08     2634.47     66.56 o
 -11   3   1     2008.87     2009.91     59.22 o
  -9   3   1     3800.27     3843.19    108.58 o
  -7   3   1     2623.17     2617.98     73.64 o
  -5   3   1     2526.76     2418.75     74.79 o
  -3   3   1     3352.99     3513.75    106.40 o
  -1   3   1     2936.34     2965.82     83.97 o
   1   3   1     5338.46     5584.44    227.66 o
   3   3   1     4727.70     4706.54    200.17 o
   5   3   1     5796.84     5710.94    247.19 o
   7   3   1     7454.11     7494.05    237.37 o
   9   3   1     3331.42     3298.79     81.66 o
  11   3   1     3915.99     3932.02     97.58 o
  13   3   1     4713.87     4557.32    115.19 o
  15   3   1     2937.22     2965.12     74.89 o
  17   3   1     1281.98     1322.03     34.33 o
  19   3   1     1764.12     1773.72     48.38 o
  21   3   1      348.74      386.25     12.96 o
  23   3   1     1095.31     1125.85     31.55 o
  25   3   1      782.77      818.60     33.45 o
  27   3   1      427.01      456.26     17.00 o
  29   3   1      535.89      573.26     20.84 o
  31   3   1      284.17      280.42     12.48 o
  33   3   1      263.22      283.08     12.50 o
 -32   4   1      233.31      244.15     11.40 o
 -30   4   1      460.56      491.66     26.71 o
 -28   4   1      312.87      324.17     13.21 o
 -26   4   1      912.17      982.66     32.95 o
 -24   4   1      558.54      570.72     20.12 o
 -22   4   1     1326.77     1363.84     37.08 o
 -20   4   1      657.66      691.72     24.23 o
 -18   4   1     1171.16     1262.40     39.37 o
 -16   4   1     1161.55     1194.91     37.58 o
 -14   4   1     1693.33     1793.32     55.41 o
 -12   4   1     1170.37     1207.81     39.68 o
 -10   4   1     1767.90     1836.13     55.13 o
  -8   4   1     2469.09     2447.48     73.72 o
  -6   4   1     1643.71     1642.51     47.37 o
  -4   4   1     2706.98     2653.35     83.24 o
  -2   4   1     3007.04     2938.73     87.31 o
   0   4   1     3981.58     3951.78    167.42 o
   2   4   1     2742.33     2780.85    118.92 o
   4   4   1     2613.16     2635.95    103.81 o
   6   4   1     1982.26     1971.45     82.38 o
   8   4   1     2724.87     2712.74    119.18 o
  10   4   1     1548.45     1520.59     65.00 o
  12   4   1     1013.26     1083.05     37.68 o
  14   4   1     1050.32     1105.99     37.03 o
  16   4   1     2007.68     2124.90     54.07 o
  18   4   1      821.32      902.75     24.51 o
  20   4   1     1185.31     1254.45     33.61 o
  22   4   1      727.87      794.75     38.18 o
  24   4   1      920.60      972.86     46.69 o
  26   4   1      342.07      399.16     22.27 o
  28   4   1      585.44      650.02     33.47 o
  30   4   1      333.03      312.40     19.28 o
 -27   5   1      358.10      414.70     23.15 o
 -25   5   1      508.50      629.52     32.08 o
 -23   5   1      818.61      855.29     41.55 o
 -21   5   1      501.48      529.75     27.11 o
 -19   5   1      572.48      617.41     21.16 o
 -17   5   1     1011.83     1089.94     35.46 o
 -15   5   1      968.12      972.35     32.10 o
 -13   5   1      907.23      876.82     27.47 o
 -11   5   1     1903.88     1931.95     60.25 o
  -9   5   1     1177.03     1189.11     39.17 o
  -7   5   1     1817.02     1737.10     56.14 o
  -5   5   1      601.89      596.32     20.73 o
  -3   5   1     1269.73     1216.40     57.93 o
  -1   5   1     1345.75     1352.54     56.03 o
   1   5   1     1867.84     1737.94     78.34 o
   3   5   1      496.97      478.39     25.05 o
   5   5   1     1527.13     1485.78     65.84 o
   7   5   1      727.43      699.91     32.12 o
   9   5   1     1566.08     1597.50     70.22 o
  11   5   1     1408.96     1396.32     62.60 o
  13   5   1      795.56      745.67     36.29 o
  15   5   1     1128.28     1176.28     55.02 o
  17   5   1      628.20      673.39     33.55 o
  19   5   1      437.21      466.65     24.58 o
  21   5   1      333.57      381.53     21.26 o
  23   5   1      396.47      414.83     23.03 o
  25   5   1      312.67      356.14     20.80 o
 -22   6   1      287.73      313.75     18.23 o
 -20   6   1      355.16      368.60     20.16 o
 -18   6   1      704.64      763.05     36.83 o
 -16   6   1      562.84      552.31     27.41 o
 -14   6   1      542.70      550.59     26.98 o
   2   6   1      592.93      587.42     29.97 o
   4   6   1      634.01      622.87     30.02 o
   6   6   1      731.89      658.61     31.57 o
   8   6   1      492.28      459.74     23.20 o
  10   6   1      313.34      305.16     16.75 o
  12   6   1      245.55      240.08     14.19 o
  14   6   1      402.77      399.54     21.39 o
  16   6   1      574.57      603.08     30.44 o
  18   6   1      406.09      411.58     22.48 o
  20   6   1      315.73      359.17     20.63 o
 -15  -5   2     1146.28     1234.12     69.42 o
 -13  -5   2      902.38      919.71     36.52 o
 -11  -5   2      585.35      625.05     26.20 o
  -9  -5   2     1081.23     1072.24     43.94 o
  -7  -5   2      945.19      920.77     37.64 o
  -5  -5   2      885.06      864.16     36.50 o
  -3  -5   2      832.32      827.56     27.70 o
  -1  -5   2      879.70      897.63     43.02 o
   1  -5   2     1663.04     1638.04     52.60 o
   3  -5   2     1404.20     1357.49     53.79 o
   5  -5   2     1085.26     1074.59     42.61 o
   7  -5   2     2795.36     2800.68    107.50 o
   9  -5   2     1315.80     1393.96     53.07 o
  11  -5   2      820.00      835.78     32.77 o
  13  -5   2      748.29      765.58     42.73 o
 -18  -4   2      807.48      777.74     46.18 o
 -16  -4   2     1284.28     1272.31     50.95 o
 -14  -4   2      640.04      599.28     28.17 o
 -12  -4   2     2081.15     2056.63     80.39 o
 -10  -4   2     3471.44     3368.89    136.72 o
  -8  -4   2     4150.49     4054.54    130.39 o
  -6  -4   2     2536.03     2381.29     67.33 o
  -4  -4   2     1795.33     1691.97     47.54 o
  -2  -4   2     3248.20     2945.22     94.96 o
   0  -4   2     2041.98     1975.49     64.43 o
   2  -4   2     2718.67     2704.68    131.59 o
   4  -4   2     2312.52     2153.85     67.34 o
   6  -4   2     1343.36     1242.75     40.54 o
   8  -4   2      517.26      509.28     21.89 o
  10  -4   2     1513.11     1431.12     56.39 o
  12  -4   2     1365.73     1315.98     52.72 o
  14  -4   2     2080.83     2091.24     82.95 o
  16  -4   2     1996.42     1999.61    113.58 o
  18  -4   2      883.10      914.18     54.68 o
  20  -4   2      802.70      836.68     47.99 o
  22  -4   2      815.27      856.17     49.09 o
 -19  -3   2     2285.28     2293.16    123.01 o
 -17  -3   2     3411.40     3424.80    137.27 o
 -15  -3   2     2675.67     2564.10    101.74 o
 -13  -3   2     3638.92     3291.41    131.36 o
 -11  -3   2     4154.82     4079.74    112.84 o
  -9  -3   2     1129.18     1040.93     30.44 o
  -7  -3   2     3677.09     3721.76     85.43 o
  -5  -3   2     3886.07     3848.01     91.95 o
  -3  -3   2     6051.76     6130.83    139.84 o
  -1  -3   2     8125.31     8331.55    190.38 o
   1  -3   2     2410.18     2289.27     68.35 o
   3  -3   2     3354.67     3384.94     97.43 o
   5  -3   2     5384.53     5303.40    147.43 o
   7  -3   2     5672.10     5434.96    231.67 o
   9  -3   2     2108.56     1991.75     45.63 o
  11  -3   2     2656.34     2713.87     64.77 o
  13  -3   2      416.42      425.67     13.23 o
  15  -3   2     1600.00     1612.53     45.14 o
  17  -3   2      624.66      686.60     30.08 o
  19  -3   2     1469.46     1456.87     50.82 o
  21  -3   2     1193.01     1217.46     34.28 o
  23  -3   2      736.56      812.37     23.40 o
  25  -3   2      569.87      626.90     27.32 o
  27  -3   2      620.77      657.22     33.30 o
  29  -3   2      762.15      782.08     40.29 o
  31  -3   2      827.33      895.32     45.21 o
  33  -3   2      313.14      371.09     22.10 o
 -34  -2   2      583.33      606.41     32.29 o
 -32  -2   2      445.75      425.81     23.66 o
 -30  -2   2      843.79      847.79     40.20 o
 -28  -2   2      687.90      716.91     37.76 o
 -26  -2   2     1566.82     1687.34     75.61 o
 -24  -2   2     1089.48     1078.07     47.32 o
 -22  -2   2      555.94      581.11     30.82 o
 -20  -2   2     2918.04     2932.40     75.24 o
 -18  -2   2     1766.13     1687.06     37.29 o
 -16  -2   2     3663.05     3680.87     75.99 o
 -14  -2   2     5107.33     5016.85     91.63 o
 -12  -2   2     7859.47     7994.23    148.57 o
 -10  -2   2     6326.78     6346.80    127.34 o
  -8  -2   2    11737.51    11807.90    268.77 o
  -6  -2   2     3273.18     3040.12     73.40 o
  -4  -2   2     9401.51     9032.50    242.14 o
  -2  -2   2    10805.89    11354.53    343.11 o
   0  -2   2     5153.89     5444.80    161.26 o
   2  -2   2     3440.05     3377.18    198.36 o
   4  -2   2     2138.07     1999.81    101.06 o
   6  -2   2     2774.95     2608.18     60.43 o
   8  -2   2     5296.47     5208.62    119.67 o
  10  -2   2     3306.67     3074.45     77.70 o
  12  -2   2     4751.22     4407.75    133.75 o
  14  -2   2     4325.72     4030.33    120.64 o
  16  -2   2     2400.18     2358.57     84.01 o
  18  -2   2      545.82      543.19     21.17 o
  20  -2   2     1928.37     1930.52     55.34 o
  22  -2   2     1778.07     1740.13     50.42 o
  24  -2   2     1194.80     1256.73     58.77 o
  26  -2   2      629.48      680.20     23.68 o
  28  -2   2      533.64      534.09     27.74 o
  30  -2   2      423.70      440.46     23.03 o
  32  -2   2      338.40      362.04     20.63 o
  34  -2   2      607.59      653.31     33.89 o
 -39  -1   2      220.67      211.03     17.05 o
 -37  -1   2      288.15      298.85     20.33 o
 -35  -1   2      186.16      201.14     15.15 o
 -33  -1   2      483.26      493.38     26.27 o
 -31  -1   2      833.68      830.28     40.54 o
 -29  -1   2     1616.27     1583.74     72.95 o
 -27  -1   2      968.49      949.90     27.71 o
 -25  -1   2     3065.83     2917.73     76.11 o
 -23  -1   2     1767.77     1703.63     43.80 o
 -21  -1   2     2932.75     2862.07     74.04 o
 -19  -1   2     4088.43     3914.27     91.01 o
 -17  -1   2     6015.28     5757.12    129.50 o
 -15  -1   2     4118.37     3988.81     77.87 o
 -13  -1   2      404.04      391.65      7.98 o
 -11  -1   2     1495.71     1343.85     24.30 o
  -9  -1   2     8352.32     8295.20    150.58 o
  -7  -1   2    15646.74    15748.24    349.72 o
  -5  -1   2      324.38      361.28      9.11 o
  -3  -1   2    25603.85    26725.02    993.24 o
  -1  -1   2     9715.73     9908.00    451.70 o
   1  -1   2     9946.69     9840.40    235.52 o
   3  -1   2    10842.13    11346.36    258.65 o
   5  -1   2    16161.35    16922.31    385.02 o
   7  -1   2     7182.93     7188.29    170.26 o
   9  -1   2     7023.83     6687.17    199.90 o
  11  -1   2     2860.48     2812.57     73.05 o
  13  -1   2     1923.92     1876.54     43.04 o
  15  -1   2     4784.59     4565.22    110.16 o
  17  -1   2     3778.31     3740.17    128.31 o
  19  -1   2     1814.43     1819.57     53.72 o
  21  -1   2     2163.28     2071.20     67.67 o
  23  -1   2     1335.00     1288.68     44.92 o
  25  -1   2     1707.44     1752.37     56.26 o
  27  -1   2      878.44      885.61     30.91 o
  29  -1   2      657.43      607.42     32.67 o
  31  -1   2      481.67      509.50     27.49 o
  33  -1   2      550.38      571.30     30.44 o
  35  -1   2      156.24      114.97     11.91 o
 -38   0   2      301.37      281.97     18.94 o
 -36   0   2      772.87      756.32     38.90 o
 -34   0   2     1519.60     1559.90     51.52 o
 -32   0   2     1080.60     1011.03     28.44 o
 -30   0   2      837.85      827.85     23.53 o
 -28   0   2      366.39      364.96     11.55 o
 -26   0   2     1765.82     1702.08     45.48 o
 -24   0   2     2711.61     2585.03     67.89 o
 -22   0   2     2112.40     1966.05     51.83 o
 -20   0   2     1017.55      915.21     24.78 o
 -18   0   2     4257.22     4078.42    105.43 o
 -16   0   2     1086.40     1004.74     22.78 o
 -14   0   2     5058.34     5129.39     95.99 o
 -12   0   2    10712.59    10322.61    204.26 o
 -10   0   2     8242.97     7853.32    156.16 o
  -8   0   2     6335.50     6601.70    131.32 o
  -6   0   2    16799.13    16980.98    324.86 o
  -4   0   2     5469.40     7103.68    164.29 o
  -2   0   2    13686.75    14857.62    401.94 o
   0   0   2     9559.71    11289.67    338.59 o
   2   0   2     5923.06     6741.95    172.44 o
   4   0   2      213.65      257.25      8.47 o
   6   0   2    12749.45    12634.97    278.85 o
   8   0   2     9897.18     9092.58    169.86 o
  10   0   2     9405.13     9416.71    201.35 o
  12   0   2     3176.83     3106.39     67.07 o
  14   0   2     8206.54     7751.32    165.33 o
  16   0   2    10196.76     9521.82    221.80 o
  18   0   2     1372.48     1440.34     34.63 o
  20   0   2     2774.86     2505.72     65.67 o
  22   0   2     1045.61     1077.60     29.32 o
  24   0   2     1708.39     1745.37     57.85 o
  26   0   2      850.80      852.93     29.87 o
  28   0   2      927.30      881.01     42.43 o
  30   0   2      481.54      439.91     23.83 o
  32   0   2     1024.95     1057.23     51.06 o
  34   0   2      135.70      156.69     12.84 o
 -39   1   2      231.43      239.87     16.08 o
 -37   1   2      324.84      342.70     14.43 o
 -35   1   2      225.56      217.79     10.63 o
 -33   1   2      450.46      462.36     17.95 o
 -31   1   2      839.92      818.34     23.59 o
 -29   1   2     1622.06     1575.39     42.73 o
 -27   1   2     1100.16     1066.33     28.04 o
 -25   1   2     3075.34     2893.47     76.24 o
 -23   1   2     1687.97     1590.19     43.79 o
 -21   1   2     2875.28     2813.62     74.13 o
 -19   1   2     4070.36     3836.21    100.77 o
 -17   1   2     5892.18     5656.90    147.24 o
 -15   1   2     4543.18     4381.98     89.22 o
 -11   1   2     1376.97     1175.64     27.75 o
  -9   1   2     7832.07     7615.67    232.17 o
  -7   1   2    14373.11    14483.47    406.64 o
  -3   1   2    26825.90    26867.73   1140.82 o
  -1   1   2     9165.55     9411.12    386.23 o
   1   1   2     9151.53     9217.84    435.37 o
   3   1   2    10574.53    11148.66    239.61 o
   5   1   2    16015.49    16563.91    357.13 o
   7   1   2     7788.19     7591.67    147.03 o
   9   1   2     7410.11     7137.89    148.40 o
  11   1   2     3268.50     3191.25     65.14 o
  13   1   2     2042.76     1993.90     45.51 o
  15   1   2     4605.95     4350.12    115.46 o
  17   1   2     3643.71     3479.46     93.07 o
  19   1   2     2022.76     1986.05     50.34 o
  21   1   2     2200.35     2055.98     54.50 o
  23   1   2     1436.97     1373.67     36.25 o
  25   1   2     1601.69     1638.60     45.17 o
  27   1   2      892.71      872.96     24.81 o
  29   1   2      683.04      665.29     22.94 o
  31   1   2      500.81      507.48     26.86 o
  33   1   2      546.18      560.10     29.80 o
  35   1   2      175.04      159.55     12.84 o
 -36   2   2      399.25      390.63     16.21 o
 -34   2   2      592.49      607.08     22.38 o
 -32   2   2      440.19      414.21     16.29 o
 -30   2   2      861.87      795.00     27.98 o
 -28   2   2      784.53      792.19     22.25 o
 -26   2   2     1635.80     1638.58     44.36 o
 -24   2   2     1025.33      976.58     27.53 o
 -22   2   2      671.92      656.70     18.14 o
 -20   2   2     2976.27     2844.34     75.37 o
 -18   2   2     1845.57     1740.26     45.04 o
 -16   2   2     3343.07     3291.08     91.47 o
 -14   2   2     4802.62     4676.30    126.24 o
 -12   2   2     7913.00     7990.59    204.76 o
 -10   2   2     6213.11     6109.90    192.50 o
  -8   2   2    11383.49    11727.28    359.27 o
  -6   2   2     3553.27     3516.96    124.50 o
  -4   2   2     9198.78     9128.11    366.12 o
  -2   2   2    10310.41    10768.05    376.01 o
   0   2   2     5571.80     5805.56    153.82 o
   2   2   2     3468.34     3466.14    105.31 o
   4   2   2     2018.38     1990.88     49.17 o
   6   2   2     2731.09     2646.12     64.66 o
   8   2   2     5133.88     5174.44    120.69 o
  10   2   2     3092.86     3004.65     78.49 o
  12   2   2     5101.49     4869.44    119.59 o
  14   2   2     4531.54     4303.82    107.83 o
  16   2   2     2552.87     2480.52     63.60 o
  18   2   2      563.74      577.30     18.02 o
  20   2   2     2005.76     1981.17     51.77 o
  22   2   2     1794.94     1797.76     47.18 o
  24   2   2     1279.83     1332.32     35.50 o
  26   2   2      603.10      606.78     22.23 o
  28   2   2      490.82      512.67     18.84 o
  30   2   2      378.65      373.48     15.14 o
  32   2   2      284.46      313.71     24.48 o
  34   2   2      583.99      614.37     22.98 o
 -35   3   2      377.83      376.24     15.61 o
 -33   3   2      219.85      210.37     10.36 o
 -31   3   2      284.11      274.52     11.94 o
 -29   3   2      505.96      528.82     19.36 o
 -27   3   2      879.09      874.93     29.72 o
 -25   3   2      972.57      964.59     26.94 o
 -23   3   2     1122.41     1113.96     30.57 o
 -21   3   2      917.10      954.56     26.36 o
 -19   3   2     2161.97     2184.14     58.29 o
 -17   3   2     3650.99     3608.43     92.03 o
 -15   3   2     2720.36     2655.07     81.58 o
 -13   3   2     3560.79     3489.50    105.39 o
 -11   3   2     4264.86     4244.40    127.92 o
  -9   3   2     1217.19     1170.98     34.52 o
  -7   3   2     3581.95     3631.47    114.02 o
  -5   3   2     3778.57     3952.29    118.89 o
  -3   3   2     5945.21     6039.88    264.71 o
  -1   3   2     7931.48     8323.78    360.10 o
   1   3   2     2543.33     2490.17    103.39 o
   3   3   2     3314.02     3294.90    147.17 o
   5   3   2     5754.25     5918.52    174.60 o
   7   3   2     5662.20     5751.84    175.31 o
   9   3   2     2265.68     2232.92     66.54 o
  11   3   2     2590.99     2628.43     69.20 o
  13   3   2      386.32      398.49     11.70 o
  15   3   2     1421.12     1432.89     40.13 o
  17   3   2      771.15      829.58     21.34 o
  19   3   2     1396.27     1417.22     38.31 o
  21   3   2     1115.73     1134.25     31.82 o
  23   3   2      660.79      720.28     21.53 o
  25   3   2      605.79      618.44     21.66 o
  27   3   2      625.37      639.21     22.58 o
  29   3   2      790.49      809.75     27.63 o
  31   3   2      859.67      904.96     31.01 o
  33   3   2      318.88      325.12     19.62 o
 -32   4   2      386.55      410.36     16.38 o
 -30   4   2      357.33      388.44     15.48 o
 -28   4   2      438.46      474.08     17.78 o
 -26   4   2      471.06      505.27     18.47 o
 -24   4   2      857.33      882.10     29.69 o
 -22   4   2      877.23      912.65     30.41 o
 -20   4   2     1088.12     1148.62     37.45 o
 -18   4   2      759.34      785.84     26.08 o
 -16   4   2     1242.41     1254.89     40.57 o
 -14   4   2      775.76      765.11     22.78 o
 -12   4   2     2006.40     2032.57     64.19 o
 -10   4   2     3676.04     3682.29    109.51 o
  -8   4   2     4194.68     4255.23    128.04 o
  -6   4   2     2665.46     2596.04     76.45 o
  -4   4   2     1863.97     1872.73     77.29 o
  -2   4   2     3263.31     3191.89    132.73 o
   0   4   2     2146.89     2199.70     90.38 o
   2   4   2     2881.27     2946.76    121.58 o
   4   4   2     1997.44     2030.93     94.17 o
   6   4   2     1276.08     1320.00     57.21 o
   8   4   2      605.41      640.76     26.69 o
  10   4   2     1390.41     1451.85     67.48 o
  12   4   2     1328.25     1366.56     44.83 o
  14   4   2     2065.61     2159.96     69.90 o
  16   4   2     1988.69     2082.32     67.84 o
  18   4   2      914.25      983.59     39.66 o
  20   4   2      755.00      813.60     29.17 o
  22   4   2      800.03      805.19     40.41 o
  24   4   2      705.92      740.83     36.88 o
  26   4   2      534.66      548.23     28.84 o
  28   4   2      283.83      294.34     18.23 o
 -29   5   2      262.16      305.67     18.90 o
 -27   5   2      288.75      314.35     13.06 o
 -25   5   2      514.30      575.20     20.68 o
 -23   5   2      254.04      265.47     11.09 o
 -21   5   2      673.27      682.91     23.44 o
 -19   5   2      735.69      754.76     25.48 o
 -17   5   2     1023.16     1044.83     34.11 o
 -15   5   2     1158.64     1187.87     38.77 o
 -13   5   2      821.83      837.60     28.59 o
 -11   5   2      583.21      596.27     20.35 o
  -9   5   2     1111.56     1102.52     49.63 o
  -7   5   2      957.78      919.61     42.56 o
  -5   5   2      981.77      948.32     41.59 o
  -3   5   2      828.51      847.25     39.02 o
  -1   5   2      894.12      857.94     41.04 o
   1   5   2     1694.63     1589.84     73.04 o
   3   5   2     1416.87     1390.72     62.22 o
   5   5   2     1108.29     1065.65     49.51 o
   7   5   2     2833.49     2703.27    123.05 o
   9   5   2     1232.00     1225.49     61.13 o
  11   5   2      780.67      737.46     38.14 o
  13   5   2      726.57      704.83     35.53 o
  15   5   2      725.84      786.67     38.10 o
  17   5   2      642.91      693.72     34.35 o
  19   5   2      432.02      461.93     24.63 o
  21   5   2      368.56      387.46     21.85 o
  23   5   2      436.72      498.26     27.03 o
  25   5   2      510.83      581.87     30.90 o
 -24   6   2      396.32      426.99     23.11 o
 -22   6   2      349.11      376.94     20.50 o
  -8   6   2      563.81      535.69     26.27 o
  -6   6   2      534.84      540.06     26.44 o
  -4   6   2      780.08      765.16     36.25 o
  -2   6   2      880.68      823.25     38.86 o
   0   6   2      764.70      757.33     36.08 o
   2   6   2      498.08      463.83     23.57 o
   4   6   2      353.35      319.98     17.39 o
   6   6   2      630.24      579.85     28.67 o
   8   6   2      514.78      440.13     22.82 o
  10   6   2      681.91      659.79     32.50 o
  12   6   2      697.51      687.78     33.93 o
  14   6   2      510.47      496.75     26.02 o
  16   6   2      508.31      531.73     27.78 o
  18   6   2      576.24      605.06     31.32 o
  20   6   2      410.77      406.95     23.07 o
   9   7   2      225.32      209.43     13.64 o
  11   7   2      310.66      309.62     17.89 o
   2  -6   3      749.54      856.00     45.89 o
 -15  -5   3      530.95      573.62     35.57 o
 -13  -5   3      676.24      685.17     42.06 o
 -11  -5   3      664.74      641.98     38.10 o
  -9  -5   3     1186.57     1185.83     64.32 o
  -7  -5   3     1159.51     1099.58     60.03 o
  -5  -5   3     1159.78     1143.30     44.78 o
  -3  -5   3     1369.14     1311.71     52.43 o
  -1  -5   3     2718.38     2504.74     97.68 o
   1  -5   3     1482.30     1422.71     55.29 o
   3  -5   3     2054.96     1919.52     73.75 o
   5  -5   3     1242.34     1198.94     46.84 o
   7  -5   3      941.77      968.24     37.86 o
   9  -5   3      865.09      918.42     36.67 o
  11  -5   3      480.87      503.71     47.55 o
 -18  -4   3     1181.59     1222.37     70.77 o
 -16  -4   3     2184.05     2312.86    128.02 o
 -14  -4   3     2206.74     2088.88     98.38 o
 -12  -4   3     1552.97     1567.11     62.07 o
 -10  -4   3     2605.21     2496.13     79.71 o
  -8  -4   3     1903.56     1861.12     60.88 o
  -6  -4   3     2992.44     2904.39     92.13 o
  -4  -4   3     1665.56     1613.97     52.75 o
  -2  -4   3     1839.23     1758.99     56.29 o
   0  -4   3      690.44      679.60     22.21 o
   2  -4   3     1197.31     1125.26     64.53 o
   4  -4   3     1241.31     1051.42     61.80 o
   6  -4   3     2940.64     2749.52    107.04 o
   8  -4   3     2737.67     2713.84    110.26 o
  10  -4   3     2026.42     2020.04     82.07 o
  12  -4   3     1405.25     1474.83     56.23 o
  14  -4   3     1399.76     1462.69     60.04 o
  16  -4   3     1772.39     1855.51    104.06 o
  18  -4   3     1240.24     1316.76     75.99 o
 -17  -3   3     1347.74     1283.84     68.74 o
 -15  -3   3     1073.95     1056.53     58.83 o
 -13  -3   3     1413.95     1366.76     43.88 o
 -11  -3   3     5232.43     5360.68    132.95 o
  -9  -3   3     2343.67     2478.90     64.17 o
  -7  -3   3     1686.29     1709.79     44.00 o
  -5  -3   3     1792.29     1777.21     47.11 o
  -3  -3   3     2791.85     2761.48    105.98 o
  -1  -3   3     4638.10     4832.19    163.74 o
   1  -3   3     5177.53     5412.64    185.15 o
   3  -3   3     2901.19     2969.19    107.61 o
   5  -3   3     2918.54     2863.41    169.61 o
   7  -3   3     1818.95     1758.27     57.77 o
   9  -3   3      419.14      426.25     13.01 o
  11  -3   3     2254.30     2232.80     53.29 o
  13  -3   3     3872.52     3766.25     90.01 o
  15  -3   3     1053.88     1120.92     28.87 o
  17  -3   3     1400.63     1420.87     39.88 o
  19  -3   3      777.54      797.75     23.55 o
  21  -3   3     1618.71     1646.34     59.21 o
  23  -3   3     1901.41     2065.43     69.51 o
  25  -3   3     1062.11     1126.81     54.14 o
  27  -3   3      558.49      576.52     30.77 o
  29  -3   3      447.40      524.78     28.08 o
  31  -3   3      202.55      207.52     11.05 o
 -24  -2   3     1331.94     1307.49     57.46 o
 -22  -2   3     1724.26     1764.58     51.18 o
 -20  -2   3     1464.06     1513.70     45.29 o
 -18  -2   3     4185.56     4134.67    108.24 o
 -16  -2   3     4509.92     4563.32    107.81 o
 -14  -2   3     3880.21     3876.05     78.30 o
 -12  -2   3     6030.95     6094.69    123.90 o
 -10  -2   3     5472.72     5453.63    110.31 o
  -8  -2   3     1224.91     1226.96     29.96 o
  -6  -2   3     2557.07     2715.09     67.24 o
  -4  -2   3     5556.78     5841.83    138.38 o
  -2  -2   3     7347.86     7730.25    222.65 o
   0  -2   3     2739.74     2942.08    111.45 o
   4  -2   3     4787.34     4846.52    143.48 o
   6  -2   3     4278.38     4210.23     99.21 o
   8  -2   3     5682.66     5636.38    117.66 o
  10  -2   3     2620.79     2549.12     60.79 o
  12  -2   3     5410.42     5434.53    156.92 o
  14  -2   3     2239.54     2367.45     90.23 o
  16  -2   3     2946.19     2881.32     97.08 o
  18  -2   3      962.93      932.66     35.15 o
  20  -2   3     2260.40     2279.72     64.23 o
  22  -2   3     1366.35     1391.41     43.58 o
  24  -2   3      905.71      914.89     30.18 o
  26  -2   3      686.55      760.02     36.08 o
  28  -2   3      597.91      594.37     31.07 o
  30  -2   3      643.82      658.78     35.45 o
  32  -2   3      402.54      423.45     25.13 o
 -39  -1   3      262.10      272.83     19.32 o
 -37  -1   3      200.60      217.35     15.87 o
 -35  -1   3      682.31      668.04     35.11 o
 -33  -1   3     1056.68     1014.25     48.79 o
 -31  -1   3      566.33      548.04     18.76 o
 -29  -1   3     1014.57      990.18     31.73 o
 -27  -1   3     1835.69     1804.06     58.31 o
 -25  -1   3     1567.20     1536.54     46.79 o
 -23  -1   3     2213.49     2161.82     56.25 o
 -21  -1   3     1320.72     1218.47     32.13 o
 -19  -1   3     2151.89     1957.90     52.61 o
 -17  -1   3     2989.60     2913.34     60.34 o
 -15  -1   3     2634.45     2535.45     47.79 o
 -13  -1   3     1864.38     1789.13     33.65 o
 -11  -1   3     8705.09     8979.50    168.75 o
  -9  -1   3     5719.03     6098.18    121.26 o
  -7  -1   3     7577.67     8467.47    190.20 o
  -5  -1   3    11668.61    12891.28    283.32 o
  -3  -1   3    10684.45    12087.29    282.31 o
  -1  -1   3    19527.28    22386.08    560.74 o
   1  -1   3     7998.73     9155.88    291.24 o
   3  -1   3     9221.58     9911.26    303.00 o
   5  -1   3     4031.05     4301.12    158.14 o
   7  -1   3     9266.83     9615.12    321.78 o
   9  -1   3     2545.93     2524.98     53.69 o
  11  -1   3     3222.94     3211.47     94.01 o
  13  -1   3     1602.45     1581.66     46.88 o
  15  -1   3     3886.92     3712.40    104.19 o
  17  -1   3     3386.53     3285.48     86.75 o
  19  -1   3      862.15      879.95     24.63 o
  21  -1   3     1489.27     1449.68     49.04 o
  23  -1   3     1772.93     1798.09     89.25 o
  25  -1   3      819.06      840.75     29.79 o
  27  -1   3      650.09      623.08     32.46 o
  29  -1   3      955.69      930.22     42.98 o
  31  -1   3      447.41      477.97     25.97 o
  33  -1   3      390.63      417.27     22.69 o
 -38   0   3      332.32      301.02     13.80 o
 -36   0   3      334.21      333.65     14.50 o
 -34   0   3      300.17      303.17     13.12 o
 -32   0   3      989.58      922.90     31.70 o
 -30   0   3     1030.08      988.44     27.66 o
 -28   0   3      536.78      541.44     16.05 o
 -26   0   3      233.72      232.63      8.04 o
 -24   0   3     2253.66     2074.76     54.77 o
 -22   0   3      922.74      915.35     25.00 o
 -20   0   3     3448.30     3297.14     85.62 o
 -18   0   3     4669.25     4490.70    116.04 o
 -16   0   3     7697.46     7416.47    158.13 o
 -14   0   3      494.22      502.16     11.52 o
 -12   0   3     3851.02     3512.96     70.26 o
 -10   0   3    10146.41    10447.87    208.10 o
  -8   0   3    13760.99    14400.57    315.54 o
  -6   0   3    11845.88    13255.71    291.40 o
  -4   0   3     3033.16     3521.57     78.00 o
  -2   0   3     5564.01     6135.72    135.79 o
   0   0   3    16959.01    18607.53    431.22 o
   2   0   3     6358.93     6837.20    165.32 o
   4   0   3     6306.70     6744.91    175.16 o
   6   0   3    23535.58    23384.18    801.00 o
   8   0   3     6523.90     6211.48    133.27 o
  10   0   3     1793.19     1730.59     35.11 o
  12   0   3     5314.90     5068.85    108.90 o
  14   0   3     1677.71     1638.28     39.01 o
  16   0   3     2413.34     2432.31     57.70 o
  18   0   3     4044.54     3943.44    102.46 o
  20   0   3      504.34      478.02     17.44 o
  22   0   3     1457.94     1414.97     69.38 o
  24   0   3      775.18      820.97     28.76 o
  26   0   3      785.46      794.37     28.24 o
  28   0   3      377.30      362.33     20.50 o
  30   0   3      717.04      679.70     34.56 o
  32   0   3      329.84      298.93     18.73 o
  34   0   3      682.97      714.81     36.96 o
 -39   1   3      272.48      294.97     18.61 o
 -37   1   3      186.61      189.27     10.20 o
 -35   1   3      690.82      671.34     24.50 o
 -33   1   3     1047.49      983.90     34.07 o
 -31   1   3      482.69      460.81     15.13 o
 -29   1   3      974.80      891.99     26.09 o
 -27   1   3     1922.87     1818.32     48.55 o
 -25   1   3     1426.71     1380.75     38.75 o
 -23   1   3     2215.81     2108.95     56.33 o
 -21   1   3     1300.60     1178.61     32.20 o
 -19   1   3     2233.31     2069.23     52.82 o
 -17   1   3     2638.34     2573.77     72.57 o
 -15   1   3     2619.83     2537.82     59.58 o
 -13   1   3     1864.38     1717.94     46.35 o
 -11   1   3     9154.37     9159.27    278.47 o
  -9   1   3     5396.58     5569.87    159.43 o
  -7   1   3     7556.41     7900.29    221.08 o
  -5   1   3    11065.05    11596.66    410.16 o
  -3   1   3    11690.18    12431.70    294.39 o
  -1   1   3    20036.97    21657.06    535.87 o
   1   1   3     8613.73     9799.92    203.72 o
   3   1   3     9931.49    10851.50    224.83 o
   5   1   3     4014.33     4038.00     88.18 o
   7   1   3     8721.90     8899.60    197.02 o
   9   1   3     2710.62     2684.67     52.56 o
  11   1   3     3277.35     3238.78     75.92 o
  13   1   3     1630.85     1587.00     37.87 o
  15   1   3     4006.29     3788.92     97.47 o
  17   1   3     3000.47     2932.18     80.96 o
  19   1   3      757.12      781.93     22.82 o
  21   1   3     1540.90     1481.00     39.44 o
  23   1   3     1849.30     1847.61     49.03 o
  25   1   3      819.77      847.18     23.91 o
  27   1   3      675.78      665.18     32.20 o
  29   1   3      861.08      814.45     41.93 o
  31   1   3      454.74      457.26     25.34 o
  33   1   3      333.06      329.24     21.22 o
 -38   2   3      584.16      639.83     33.89 o
 -36   2   3      338.24      343.14     14.67 o
 -34   2   3      616.83      631.66     23.16 o
 -32   2   3      195.87      207.25      9.89 o
 -30   2   3      749.47      763.39     22.13 o
 -28   2   3     1563.28     1555.78     42.18 o
 -26   2   3     1431.09     1359.30     37.02 o
 -24   2   3     1279.09     1218.46     33.67 o
 -22   2   3     1498.04     1481.60     42.40 o
 -20   2   3     1329.36     1340.12     37.61 o
 -18   2   3     4081.97     3872.24    103.83 o
 -16   2   3     4513.26     4317.58    115.37 o
 -14   2   3     3966.60     4049.17    121.58 o
 -12   2   3     6205.57     6063.06    187.35 o
 -10   2   3     5463.82     5373.05    166.81 o
  -8   2   3     1403.15     1343.25     34.92 o
  -6   2   3     2509.36     2638.49     83.36 o
  -4   2   3     6193.48     6391.92    204.47 o
  -2   2   3     7371.50     7709.46    212.30 o
   0   2   3     2702.33     2896.54     87.69 o
   2   2   3      467.12      479.84     19.17 o
   4   2   3     4896.01     5038.80    136.81 o
   6   2   3     4511.91     4492.16    137.44 o
   8   2   3     5980.59     5985.73    127.86 o
  10   2   3     2514.82     2438.15     64.95 o
  12   2   3     5599.26     5422.19    140.15 o
  14   2   3     2205.16     2229.66     60.07 o
  16   2   3     2843.87     2778.77     73.36 o
  18   2   3      996.76     1005.51     29.03 o
  20   2   3     2265.45     2268.71     59.99 o
  22   2   3     1206.75     1207.25     34.63 o
  24   2   3      793.81      804.77     23.81 o
  26   2   3      657.99      696.30     24.69 o
  28   2   3      592.92      597.43     21.35 o
  30   2   3      669.34      704.43     24.57 o
  32   2   3      428.99      448.17     23.91 o
 -35   3   3      341.45      386.68     26.46 o
 -33   3   3      446.08      473.81     18.36 o
 -31   3   3      534.85      531.18     19.87 o
 -29   3   3      696.19      751.48     26.30 o
 -27   3   3      741.39      764.52     27.83 o
 -25   3   3     1518.43     1529.85     41.49 o
 -23   3   3     1695.01     1676.36     53.89 o
 -21   3   3     2490.77     2434.59     76.87 o
 -19   3   3     3311.44     3284.08    102.67 o
 -17   3   3     1204.87     1171.26     38.93 o
 -15   3   3     1027.27     1000.98     33.18 o
 -13   3   3     1311.57     1340.95     43.13 o
 -11   3   3     5009.17     4958.33    160.76 o
  -9   3   3     2481.11     2548.14     77.63 o
  -7   3   3     1676.97     1705.97     59.44 o
  -5   3   3     1774.98     1812.41     79.06 o
  -3   3   3     2715.68     2785.10    120.57 o
  -1   3   3     4669.69     4767.25    209.85 o
   1   3   3     5335.14     5511.94    237.30 o
   3   3   3     3179.48     3289.87    100.77 o
   5   3   3     2744.82     2903.48     92.24 o
   7   3   3     1839.37     1839.84     57.99 o
   9   3   3      358.08      397.09     14.89 o
  11   3   3     2095.77     2107.64     70.89 o
  13   3   3     3688.69     3611.83    119.66 o
  15   3   3     1128.51     1179.89     34.83 o
  17   3   3     1402.94     1425.90     37.98 o
  19   3   3      771.64      803.48     22.32 o
  21   3   3     1608.17     1681.88     44.57 o
  23   3   3     1992.47     2107.16     66.39 o
  25   3   3     1095.28     1132.00     37.27 o
  27   3   3      566.85      578.38     20.63 o
  29   3   3      451.12      476.33     26.98 o
 -32   4   3      419.82      447.17     17.55 o
 -30   4   3      333.29      331.58     13.82 o
 -28   4   3      768.01      804.24     27.94 o
 -26   4   3      522.84      540.57     19.89 o
 -24   4   3      581.01      595.93     21.07 o
 -22   4   3      412.51      410.55     20.48 o
 -20   4   3     1029.00     1082.86     35.55 o
 -18   4   3     1204.96     1240.15     40.00 o
 -16   4   3     2284.92     2294.94     72.47 o
 -14   4   3     2208.14     2198.54     67.49 o
 -12   4   3     1518.88     1560.49     49.52 o
 -10   4   3     2575.99     2513.42     78.19 o
  -8   4   3     2075.41     2050.68     85.63 o
  -6   4   3     2882.20     2937.12    129.07 o
  -4   4   3     1531.58     1548.29     71.82 o
  -2   4   3     1784.47     1789.76     79.35 o
   2   4   3     1083.54     1108.38     51.15 o
   4   4   3     1213.48     1224.02     51.95 o
   6   4   3     2830.48     2849.93    123.51 o
   8   4   3     2802.16     3022.14    146.62 o
  10   4   3     2134.39     2224.91    124.44 o
  12   4   3     1299.60     1385.84     62.30 o
  14   4   3     1518.20     1601.21     82.99 o
  16   4   3     1773.15     1883.49     77.46 o
  18   4   3     1264.61     1362.77     45.80 o
  20   4   3      615.26      623.21     31.40 o
  22   4   3      494.46      479.53     25.55 o
  24   4   3      187.59      201.14     13.85 o
  26   4   3      292.84      314.09     19.15 o
  28   4   3      389.13      429.01     24.50 o
 -29   5   3      262.37      268.14     11.98 o
 -27   5   3      169.50      185.01     11.47 o
 -25   5   3      662.76      682.34     23.96 o
 -23   5   3      637.41      671.77     23.46 o
 -21   5   3      674.20      678.52     23.40 o
 -19   5   3      564.88      594.38     20.71 o
 -17   5   3      994.00     1018.74     33.42 o
 -15   5   3      548.83      591.58     20.05 o
 -13   5   3      730.65      746.97     34.56 o
 -11   5   3      636.35      653.14     31.45 o
  -9   5   3     1152.86     1082.95     52.37 o
  -7   5   3     1129.97     1024.22     49.30 o
  -5   5   3     1116.21     1107.20     52.28 o
  -3   5   3     1407.23     1399.01     61.46 o
  -1   5   3     2704.23     2570.91    112.82 o
   1   5   3     1497.91     1401.29     64.62 o
   3   5   3     2005.65     1853.12     85.54 o
   5   5   3     1185.63     1179.22     55.15 o
   7   5   3      926.86      921.67     44.79 o
   9   5   3      902.79      928.70     43.65 o
  11   5   3      426.44      405.82     23.95 o
  13   5   3      629.26      641.18     31.91 o
  15   5   3      572.60      599.34     30.31 o
  17   5   3      499.28      553.16     28.67 o
  19   5   3      427.60      434.69     23.74 o
  21   5   3      701.98      770.80     38.65 o
  23   5   3      250.23      269.21     17.22 o
 -18   6   3      350.33      349.15     19.07 o
 -16   6   3      344.88      343.81     18.73 o
 -14   6   3      693.38      689.13     33.59 o
 -12   6   3      528.03      551.51     27.57 o
 -10   6   3      906.91      865.98     41.13 o
  -8   6   3      741.73      694.86     33.72 o
  -6   6   3      847.46      767.89     36.92 o
  -4   6   3      531.64      505.46     25.64 o
  -2   6   3      702.08      657.85     32.33 o
   0   6   3      511.74      455.28     23.57 o
   2   6   3      766.64      714.05     37.76 o
   4   6   3      481.90      459.87     23.87 o
   6   6   3      580.55      551.85     27.91 o
   8   6   3      818.57      768.61     37.51 o
  10   6   3      571.40      563.55     28.88 o
  12   6   3      616.57      590.66     30.27 o
  14   6   3      500.78      506.01     26.86 o
  16   6   3      417.24      438.40     24.16 o
  18   6   3      195.15      198.07     14.06 o
   1   7   3      339.99      337.62     18.86 o
   3   7   3      390.84      367.34     20.29 o
   5   7   3      328.49      322.00     18.52 o
   7   7   3      331.46      304.78     18.02 o
   9   7   3      231.55      207.33     13.98 o
 -17  -5   4      461.99      457.26     28.29 o
 -15  -5   4     1052.73     1124.41     61.17 o
 -13  -5   4      586.48      647.16     36.67 o
 -11  -5   4     1014.23     1011.55     57.17 o
  -9  -5   4     1128.81     1086.02     59.90 o
  -7  -5   4     1399.69     1403.38     65.92 o
  -5  -5   4     2236.94     2284.84     71.37 o
  -3  -5   4     1270.03     1265.66     49.61 o
  -1  -5   4     1150.21     1093.68     43.61 o
   1  -5   4      985.52      963.19     37.92 o
   5  -5   4      431.29      411.17     16.92 o
   7  -5   4      789.68      831.56     32.24 o
   9  -5   4      587.71      683.40     36.62 o
  11  -5   4      558.68      680.42     38.01 o
 -18  -4   4     1529.16     1504.55     83.90 o
 -16  -4   4     1126.59     1113.17     65.92 o
 -14  -4   4     1455.07     1499.96     82.89 o
 -12  -4   4     1425.92     1467.25     80.95 o
 -10  -4   4     1984.06     1942.13     75.04 o
  -8  -4   4     1576.26     1513.31     59.50 o
  -6  -4   4      524.31      530.10     21.54 o
  -4  -4   4     1206.29     1233.01     48.25 o
  -2  -4   4     1662.80     1593.98     61.44 o
   8  -4   4     2340.82     2464.92     71.34 o
  10  -4   4     1495.10     1605.55     48.29 o
  12  -4   4     1646.88     1647.58     48.92 o
  14  -4   4      884.74      921.08     33.73 o
  16  -4   4      489.80      516.69     21.19 o
 -19  -3   4     1613.41     1611.52     90.72 o
 -17  -3   4     1287.00     1246.71     75.31 o
 -15  -3   4      950.76      980.26     33.66 o
 -13  -3   4     1575.49     1621.33     46.93 o
 -11  -3   4     2483.00     2606.02     64.88 o
  -9  -3   4     2028.75     2015.01     52.26 o
  -7  -3   4     3527.96     3755.63     96.57 o
  -5  -3   4     5121.33     5174.72    165.65 o
  -3  -3   4     5654.69     5887.76    149.73 o
  -1  -3   4     3575.26     3536.16    143.85 o
   1  -3   4     2361.60     2505.75     99.39 o
   3  -3   4     2309.71     2354.53     99.90 o
   5  -3   4     4612.82     4813.05    213.14 o
   7  -3   4     2475.47     2421.62     62.65 o
   9  -3   4     1936.75     1963.32     57.17 o
  11  -3   4      811.19      868.51     35.71 o
  13  -3   4     3082.31     3103.46    107.78 o
  15  -3   4     1539.95     1508.14     54.92 o
  17  -3   4     1829.88     1914.65     54.10 o
  19  -3   4     1647.77     1631.72     46.99 o
  21  -3   4      959.00      998.70     29.16 o
  23  -3   4      399.48      417.75     16.18 o
  25  -3   4      453.33      463.17     17.64 o
  27  -3   4      289.64      310.26     24.00 o
  29  -3   4      338.79      361.56     15.11 o
 -26  -2   4     1744.75     1711.21     74.51 o
 -24  -2   4      906.54      906.98     43.49 o
 -22  -2   4     1981.49     1983.74     88.53 o
 -20  -2   4     2943.46     2901.08    132.02 o
 -18  -2   4     2143.31     2101.75     76.05 o
 -16  -2   4     1170.29     1177.48     38.49 o
 -14  -2   4     3250.53     3210.69     82.29 o
 -12  -2   4     4198.65     4350.25    113.58 o
 -10  -2   4    10343.06    10437.39    284.48 o
  -8  -2   4     1101.34     1151.50     27.42 o
  -6  -2   4      918.16      891.47     21.37 o
  -4  -2   4     4597.32     5224.85    115.83 o
  -2  -2   4     4417.00     4657.82    107.41 o
   0  -2   4     5020.05     5312.33    158.95 o
   2  -2   4     8101.82     8348.08    334.50 o
   4  -2   4     4482.75     4630.13    116.11 o
   6  -2   4     4157.18     4287.65    144.55 o
   8  -2   4     4109.85     4350.04    150.62 o
  10  -2   4     2411.30     2483.52     64.51 o
  12  -2   4     4624.25     4601.77    131.20 o
  14  -2   4     4162.57     3990.69    110.07 o
  16  -2   4     1336.22     1305.73     35.16 o
  18  -2   4      794.66      763.21     20.99 o
  20  -2   4      645.78      663.39     16.90 o
  22  -2   4     1246.07     1303.35     45.90 o
  24  -2   4      917.91      896.67     46.48 o
  26  -2   4      518.99      529.75     29.22 o
  28  -2   4      578.05      581.06     25.15 o
  30  -2   4      307.17      308.47     19.36 o
 -39  -1   4      330.81      310.42     20.84 o
 -37  -1   4      436.62      437.01     26.94 o
 -35  -1   4      381.48      401.23     22.44 o
 -33  -1   4      584.05      596.79     21.10 o
 -31  -1   4      905.92      909.38     29.66 o
 -29  -1   4      806.01      789.78     28.31 o
 -27  -1   4     1573.75     1505.37     50.11 o
 -25  -1   4     1134.59     1083.20     36.96 o
 -23  -1   4     1549.34     1502.68     46.15 o
 -21  -1   4     2513.40     2500.30     80.33 o
 -19  -1   4     2201.52     2136.10     64.80 o
 -17  -1   4     3314.55     3214.78     76.22 o
 -15  -1   4     5750.08     5867.17    126.03 o
 -13  -1   4     2987.93     2953.02     65.43 o
 -11  -1   4     3640.85     3863.28     85.73 o
  -9  -1   4    13240.47    14242.50    354.64 o
  -7  -1   4     1991.88     2023.64     46.20 o
  -5  -1   4     7518.33     8543.44    244.14 o
  -3  -1   4     9847.03    11310.89    330.04 o
  -1  -1   4     9347.74    10620.88    278.43 o
   1  -1   4     2066.72     2158.12     51.21 o
   3  -1   4     3904.72     4217.17    119.41 o
   5  -1   4     2979.98     3159.99     79.58 o
   7  -1   4     5277.71     5388.96    132.73 o
   9  -1   4     2838.63     2833.14     74.79 o
  11  -1   4     1708.17     1674.43     39.76 o
  13  -1   4     3211.99     3141.47    109.34 o
  15  -1   4     1284.38     1297.90     36.64 o
  17  -1   4     2001.30     1968.35     73.10 o
  19  -1   4     2335.09     2236.59     73.04 o
  21  -1   4     2025.06     1974.54     67.23 o
  23  -1   4     1277.19     1246.44     41.76 o
  25  -1   4      989.32      966.84     46.14 o
  27  -1   4      603.44      603.97     30.73 o
  29  -1   4      528.50      482.52     27.28 o
  31  -1   4      613.69      633.01     31.91 o
 -40   0   4      285.33      304.45     19.83 o
 -38   0   4      175.04      163.77     12.46 o
 -36   0   4      229.24      250.91     11.98 o
 -34   0   4      328.43      343.44     14.44 o
 -32   0   4     1075.13     1075.75     36.54 o
 -30   0   4      544.54      533.62     21.95 o
 -28   0   4     1649.67     1573.96     51.27 o
 -26   0   4     1148.00     1129.76     30.94 o
 -24   0   4     2711.16     2639.13     69.31 o
 -22   0   4     1068.96      989.18     26.88 o
 -20   0   4     4112.00     3835.85     99.36 o
 -18   0   4     6576.41     6211.10    160.01 o
 -16   0   4     5181.92     5198.14    143.59 o
 -14   0   4     3501.34     3562.99     79.17 o
 -12   0   4     5939.92     6237.49    138.22 o
 -10   0   4     4182.97     4439.27     98.59 o
  -8   0   4     7246.86     8392.24    185.46 o
  -6   0   4     9343.17    10465.39    252.89 o
  -4   0   4     7231.78     7902.47    190.77 o
  -2   0   4     1992.58     2099.11     51.33 o
   0   0   4     2636.83     2927.08     71.18 o
   2   0   4     3215.74     3640.16     88.30 o
   4   0   4     3633.41     4089.91     99.24 o
   6   0   4     4615.44     4840.86    117.40 o
   8   0   4     7281.42     7718.94    221.20 o
  10   0   4     1752.67     1739.07     34.23 o
  12   0   4     1042.95     1071.41     23.88 o
  14   0   4     4290.00     3988.42    110.99 o
  16   0   4     1711.88     1779.40     58.40 o
  18   0   4     2679.52     2567.20     83.66 o
  20   0   4      824.69      787.09     27.36 o
  22   0   4     1005.13     1006.89     34.60 o
  24   0   4      867.59      860.49     30.25 o
  26   0   4     1183.04     1058.87     50.22 o
  28   0   4      235.41      213.77     14.44 o
  30   0   4     1115.77     1124.71     53.93 o
  32   0   4      353.54      315.27     19.66 o
 -39   1   4      307.56      310.90     14.28 o
 -37   1   4      473.12      483.56     18.97 o
 -35   1   4      358.64      342.37     17.93 o
 -33   1   4      552.45      520.52     20.65 o
 -31   1   4      836.19      810.42     24.26 o
 -29   1   4      858.84      846.93     23.56 o
 -27   1   4     1660.93     1567.90     41.75 o
 -25   1   4     1243.53     1146.62     30.75 o
 -23   1   4     1454.25     1377.49     38.25 o
 -21   1   4     2683.24     2591.70     67.03 o
 -19   1   4     2062.75     1994.94     53.91 o
 -17   1   4     3360.57     3325.46    101.36 o
 -15   1   4     5841.19     5887.10    181.91 o
 -13   1   4     3125.42     2941.92     80.48 o
 -11   1   4     3839.53     3867.56    104.52 o
  -9   1   4    13603.81    14291.71    341.80 o
  -7   1   4     1787.78     1753.50     46.23 o
  -5   1   4     7677.94     8415.67    203.74 o
  -3   1   4    10230.51    11506.42    289.70 o
  -1   1   4     9085.93     9844.79    276.36 o
   1   1   4     1783.03     1838.30     42.93 o
   3   1   4     3575.37     3839.30    105.89 o
   5   1   4     3031.62     3055.74     66.84 o
   7   1   4     4888.29     5009.25    111.46 o
   9   1   4     2533.08     2565.63     63.79 o
  11   1   4     1563.58     1564.94     31.69 o
  13   1   4     3365.68     3205.50     82.74 o
  15   1   4     1256.80     1256.68     34.13 o
  17   1   4     2135.94     2034.68     53.06 o
  19   1   4     2215.54     2215.43     58.73 o
  21   1   4     2113.10     2074.55     54.12 o
  23   1   4     1233.88     1196.25     41.36 o
  25   1   4      974.63      952.53     45.34 o
  27   1   4      639.67      583.72     29.89 o
  29   1   4      579.29      532.61     26.86 o
  31   1   4      562.02      554.21     30.39 o
 -36   2   4      536.96      552.21     21.23 o
 -34   2   4      497.20      483.06     18.76 o
 -32   2   4      786.81      759.88     26.95 o
 -30   2   4      206.25      204.77      8.02 o
 -28   2   4      681.80      651.51     19.19 o
 -26   2   4     1637.83     1596.11     43.81 o
 -24   2   4      976.13      922.52     25.63 o
 -22   2   4     2013.62     1956.15     62.63 o
 -20   2   4     3119.76     3011.58     93.39 o
 -18   2   4     2382.22     2277.72     69.12 o
 -16   2   4      987.26      978.20     34.63 o
 -14   2   4     3310.53     3181.74     99.61 o
 -12   2   4     4773.00     4613.52    137.58 o
 -10   2   4    10432.56    10599.05    321.56 o
  -6   2   4      947.30      904.98     29.99 o
  -4   2   4     4040.48     4400.40    170.94 o
  -2   2   4     4416.90     4598.95    148.44 o
   0   2   4     5071.60     5310.84    169.04 o
   2   2   4     8249.37     8669.36    267.63 o
   4   2   4     4383.09     4410.90    145.55 o
   6   2   4     4160.55     4176.17    135.73 o
   8   2   4     3865.19     3898.14    106.40 o
  10   2   4     2496.51     2543.83     65.32 o
  12   2   4     4547.36     4354.45     99.74 o
  14   2   4     4183.94     4144.12    105.56 o
  16   2   4     1200.96     1187.34     33.39 o
  18   2   4      669.06      654.06     19.69 o
  20   2   4      605.93      618.28     18.29 o
  22   2   4     1316.84     1382.12     39.58 o
  24   2   4      998.31     1003.98     32.38 o
  26   2   4      543.99      567.73     19.95 o
  28   2   4      603.29      616.60     29.76 o
  30   2   4      328.22      359.26     18.99 o
  32   2   4      313.72      348.19     20.12 o
 -35   3   4      328.66      340.38     14.80 o
 -33   3   4      378.79      356.41     14.97 o
 -31   3   4      372.55      376.20     15.28 o
 -29   3   4     1281.09     1257.22     44.83 o
 -27   3   4     1323.99     1290.84     42.67 o
 -25   3   4      848.98      832.73     28.41 o
 -23   3   4      741.03      719.00     24.71 o
 -21   3   4      429.07      448.94     16.27 o
 -19   3   4     1539.53     1611.14     51.61 o
 -17   3   4     1378.10     1384.28     43.10 o
 -15   3   4      890.46      885.72     30.26 o
 -13   3   4     1522.04     1550.66     55.59 o
 -11   3   4     2263.33     2323.80     78.29 o
  -9   3   4     2105.84     2034.98     63.14 o
  -7   3   4     3797.26     3896.64    166.28 o
  -5   3   4     5257.81     5336.02    226.19 o
  -3   3   4     5689.75     5833.78    257.00 o
  -1   3   4     3802.62     4049.49    162.49 o
   1   3   4     1988.67     2090.75     72.04 o
   3   3   4     2211.08     2181.32     72.60 o
   5   3   4     4636.46     4869.07    155.68 o
   7   3   4     2456.07     2497.62     79.27 o
   9   3   4     1908.80     1937.62     63.80 o
  11   3   4      865.43      890.96     30.01 o
  13   3   4     2949.99     2891.29     98.08 o
  15   3   4     1631.04     1612.67     51.93 o
  17   3   4     1941.10     2010.53     64.60 o
  19   3   4     1744.28     1744.77     56.20 o
  21   3   4      988.33     1016.10     47.65 o
  23   3   4      366.57      395.12     22.40 o
  25   3   4      415.10      417.14     24.21 o
  27   3   4      270.92      317.83     19.03 o
  29   3   4      323.87      307.39     20.29 o
 -32   4   4      357.11      360.58     15.06 o
 -30   4   4      343.42      346.71     14.40 o
 -28   4   4      253.75      253.44     11.35 o
 -26   4   4      317.31      332.99     13.52 o
 -24   4   4      642.64      637.84     24.00 o
 -22   4   4     1213.01     1221.63     40.29 o
 -20   4   4     1256.17     1299.09     42.28 o
 -18   4   4     1490.16     1468.55     47.62 o
 -16   4   4     1181.11     1185.20     37.70 o
 -14   4   4     1409.29     1466.16     47.14 o
 -12   4   4     1419.64     1437.51     46.05 o
 -10   4   4     1859.61     1883.80     86.80 o
  -8   4   4     1539.99     1550.27     69.54 o
  -6   4   4      515.01      557.20     26.82 o
  -4   4   4     1169.33     1265.57     57.21 o
  -2   4   4     1534.28     1588.87     72.20 o
   0   4   4     2658.83     2729.58    121.45 o
   2   4   4     1784.07     1934.74     87.06 o
   4   4   4     3692.31     3576.36    158.20 o
   6   4   4     1764.55     1807.95     81.67 o
   8   4   4     2437.18     2440.45    109.16 o
  10   4   4     1599.66     1678.05     84.59 o
  12   4   4     1592.27     1639.43    114.02 o
  14   4   4      867.10      928.76     33.36 o
  16   4   4      561.79      585.95     38.48 o
  18   4   4      283.49      304.15     12.96 o
  20   4   4      446.02      492.45     26.23 o
  22   4   4      659.41      741.67     37.34 o
  24   4   4      361.67      402.49     22.99 o
  26   4   4      444.16      476.29     26.56 o
 -29   5   4      298.17      329.02     24.27 o
 -27   5   4      657.02      703.18     27.89 o
 -25   5   4      460.00      484.95     19.30 o
 -23   5   4      514.27      540.69     23.95 o
 -21   5   4      348.59      349.42     20.00 o
 -19   5   4      688.17      719.96     24.54 o
 -17   5   4      449.05      432.04     23.45 o
 -15   5   4      998.86      985.66     49.63 o
 -13   5   4      584.78      574.33     30.27 o
 -11   5   4     1018.71      994.04     47.28 o
  -9   5   4     1094.02     1031.88     49.76 o
  -7   5   4     1423.24     1366.35     63.99 o
  -5   5   4     2194.90     2150.91    101.29 o
  -3   5   4     1287.37     1286.57     58.89 o
  -1   5   4     1248.03     1183.43     52.41 o
   1   5   4     1022.43      997.79     45.89 o
   3   5   4      519.02      524.70     26.48 o
   5   5   4      465.17      444.88     22.23 o
   7   5   4      775.68      774.46     39.19 o
   9   5   4      600.19      584.64     31.66 o
  11   5   4      604.95      634.19     32.79 o
  13   5   4      448.58      459.78     24.46 o
  15   5   4      674.58      703.57     35.28 o
  17   5   4      772.43      754.93     37.80 o
  19   5   4      582.16      586.79     30.69 o
  21   5   4      370.62      408.72     23.32 o
 -24   6   4      309.31      309.50     18.61 o
 -22   6   4      348.81      367.72     20.84 o
 -20   6   4      287.40      279.15     17.01 o
 -18   6   4      696.80      702.60     34.90 o
 -16   6   4      634.00      612.64     30.94 o
 -14   6   4      667.96      644.76     32.25 o
 -12   6   4      586.66      533.62     27.41 o
 -10   6   4      552.70      521.08     26.73 o
  -8   6   4      530.58      484.83     25.17 o
  -6   6   4      472.02      458.31     24.00 o
  -4   6   4      319.67      314.93     17.93 o
  -2   6   4      524.17      518.26     26.65 o
   0   6   4      624.03      609.73     30.73 o
   2   6   4      327.89      335.30     18.99 o
   4   6   4      874.29      844.13     40.96 o
   6   6   4      590.31      556.57     28.63 o
   8   6   4      505.73      468.20     25.01 o
  10   6   4      352.31      348.99     20.04 o
  12   6   4      412.02      382.16     21.68 o
  14   6   4      300.02      293.08     17.98 o
  -7   7   4      359.31      349.87     19.62 o
  -5   7   4      323.64      275.78     16.42 o
  -3   7   4      347.13      322.51     18.52 o
  -1   7   4      422.56      401.44     22.06 o
   1   7   4      265.85      259.44     16.08 o
   3   7   4      263.37      244.71     15.58 o
   5   7   4      260.80      245.64     15.87 o
 -15  -5   5      780.91      773.45     45.09 o
 -13  -5   5     1083.30     1104.80     61.42 o
 -11  -5   5      873.32      881.47     49.51 o
  -9  -5   5     1323.96     1297.39     70.64 o
  -7  -5   5      949.68      994.66     51.48 o
  -5  -5   5      608.53      626.57     33.66 o
  -3  -5   5      714.38      731.50     35.30 o
 -18  -4   5     1367.36     1370.22     77.92 o
 -16  -4   5     1398.50     1389.88     82.30 o
 -14  -4   5      938.43      979.77     58.56 o
 -12  -4   5      875.13      915.02     51.27 o
 -10  -4   5      639.35      628.60     25.48 o
  -8  -4   5     1450.62     1440.04     56.71 o
  -6  -4   5     1677.25     1679.22     65.61 o
  -4  -4   5     3340.14     3305.26    128.10 o
   0  -4   5     1780.21     1985.81     87.98 o
   2  -4   5     1316.73     1409.83     63.10 o
   4  -4   5     2227.36     2335.59    100.32 o
   6  -4   5     1578.75     1643.19     56.22 o
   8  -4   5      972.53     1023.59     31.08 o
  10  -4   5     1014.18     1054.88     44.05 o
  12  -4   5      400.74      436.79     14.20 o
  14  -4   5      632.27      692.83     31.78 o
  16  -4   5      690.85      700.03     33.76 o
  18  -4   5      812.38      899.91     43.19 o
  20  -4   5      534.26      576.48     30.98 o
  22  -4   5      679.75      748.82     37.21 o
  24  -4   5      367.26      420.68     24.37 o
 -19  -3   5     1373.53     1338.14     75.77 o
 -17  -3   5     1418.05     1437.55     49.68 o
 -15  -3   5      916.73      965.91     37.01 o
 -13  -3   5     4260.07     4331.09    145.27 o
 -11  -3   5     5002.54     5150.38    149.02 o
  -9  -3   5     4706.11     4906.45    139.61 o
  -7  -3   5     1740.71     1835.27     54.05 o
  -5  -3   5     3465.19     3554.65    103.15 o
  -3  -3   5     2413.69     2473.23     71.98 o
  -1  -3   5     3243.68     3385.16    144.48 o
   1  -3   5     1925.49     1970.69     90.26 o
   3  -3   5     1478.41     1461.50     52.66 o
   5  -3   5     2321.54     2431.66    101.57 o
   7  -3   5     1143.14     1168.51     36.05 o
   9  -3   5     1060.85     1089.67     29.46 o
  11  -3   5     2069.36     2096.91     87.13 o
  13  -3   5     1940.74     1972.64     69.06 o
  15  -3   5     1092.23     1096.48     39.38 o
  17  -3   5      628.73      664.95     25.95 o
  19  -3   5      637.40      642.53     23.84 o
  21  -3   5      875.48      874.40     41.51 o
  23  -3   5      579.28      633.73     33.80 o
  25  -3   5      266.15      274.09     17.13 o
  27  -3   5      348.59      351.34     21.76 o
 -28  -2   5     1092.36     1105.18     52.79 o
 -26  -2   5     1076.77     1014.04     49.55 o
 -24  -2   5     1272.84     1247.84     55.86 o
 -22  -2   5     1309.05     1339.49     62.26 o
 -20  -2   5     2172.27     2237.67     98.80 o
 -18  -2   5     3201.75     3225.77    112.06 o
 -16  -2   5     1500.47     1476.26     51.53 o
 -14  -2   5     3235.58     3341.85    109.50 o
 -12  -2   5     4166.93     4313.00    120.15 o
 -10  -2   5     2949.40     3090.87     88.92 o
  -8  -2   5     4399.69     4773.98    131.56 o
  -6  -2   5     1998.65     2121.52     62.56 o
  -4  -2   5     4227.31     4616.33    130.84 o
  -2  -2   5     6448.00     7156.45    204.05 o
   0  -2   5     2262.30     2365.21     68.83 o
   2  -2   5     3524.64     3601.46    149.07 o
   4  -2   5     6461.18     6550.78    186.06 o
   6  -2   5     4831.32     4920.79    144.62 o
   8  -2   5     1732.48     1741.01     52.19 o
  10  -2   5     2080.78     2027.43     65.28 o
  12  -2   5      751.96      725.50     28.69 o
  14  -2   5     2701.25     2649.15     93.59 o
  16  -2   5      469.85      486.35     19.97 o
  18  -2   5      821.11      824.52     32.76 o
  20  -2   5     1034.46     1084.43     31.22 o
  22  -2   5      732.06      725.97     25.84 o
  24  -2   5      383.47      402.37     15.87 o
  26  -2   5      676.41      661.48     24.26 o
  28  -2   5      631.75      602.49     33.00 o
 -35  -1   5      493.10      514.55     28.79 o
 -33  -1   5      720.38      745.37     38.69 o
 -31  -1   5      882.41      884.66     29.57 o
 -29  -1   5      870.47      870.99     29.62 o
 -27  -1   5     1290.70     1250.24     40.81 o
 -25  -1   5     1489.00     1446.64     48.21 o
 -23  -1   5     1399.28     1411.58     45.28 o
 -21  -1   5     1783.75     1730.78     56.62 o
 -19  -1   5     3423.07     3326.27    103.40 o
 -17  -1   5     2027.05     2070.02     54.85 o
 -15  -1   5     1884.27     1928.39     49.17 o
 -13  -1   5     3854.22     3953.93     96.56 o
 -11  -1   5     3960.97     4099.21     98.69 o
  -9  -1   5     5060.39     5619.69    126.53 o
  -7  -1   5     6681.51     7559.31    161.28 o
  -5  -1   5     3716.77     4166.37    100.15 o
  -3  -1   5     6649.27     7479.20    191.45 o
  -1  -1   5     2489.52     2655.94     66.16 o
   1  -1   5     3086.93     3367.88     83.47 o
   3  -1   5     4004.23     4180.38    123.82 o
   5  -1   5     4466.33     4762.77    136.16 o
   7  -1   5      676.67      720.99     24.10 o
   9  -1   5     4071.43     4253.39    161.99 o
  11  -1   5     2045.93     2114.54    117.83 o
  13  -1   5     3357.37     3326.52    100.81 o
  15  -1   5     4152.44     3986.53     94.76 o
  17  -1   5     2096.80     2056.72     49.34 o
  19  -1   5     1195.25     1157.05     31.80 o
  21  -1   5     1019.64     1016.09     28.60 o
  23  -1   5     1187.13     1206.90     39.47 o
  25  -1   5      557.03      559.30     29.89 o
  27  -1   5      641.80      636.26     22.44 o
  29  -1   5      183.53      174.91     14.48 o
 -38   0   5      496.08      503.94     20.22 o
 -36   0   5      593.85      600.04     22.73 o
 -34   0   5      411.69      395.45     16.17 o
 -32   0   5      622.00      589.72     21.96 o
 -30   0   5     1759.91     1746.22     57.02 o
 -28   0   5      660.29      647.77     23.08 o
 -26   0   5     2195.49     2100.00     67.29 o
 -24   0   5     1319.17     1219.04     40.08 o
 -22   0   5     2382.29     2287.13     72.53 o
 -20   0   5      882.68      848.22     28.29 o
 -18   0   5     4133.98     4144.60    129.10 o
 -16   0   5     2933.63     3095.68     84.56 o
 -14   0   5     5422.77     5514.49    148.63 o
 -12   0   5     2162.61     2251.30     55.32 o
 -10   0   5      740.77      820.56     20.98 o
  -8   0   5     1183.34     1258.54     31.41 o
  -6   0   5     1947.26     2059.71     50.70 o
  -4   0   5     4877.27     5528.99    134.05 o
  -2   0   5     4875.11     5540.66    134.49 o
   0   0   5     8961.04    10091.94    244.02 o
   2   0   5      475.51      496.05     12.97 o
   4   0   5     4845.50     5270.18    127.84 o
   6   0   5     6641.00     6927.99    167.62 o
   8   0   5     7780.72     7769.45    209.27 o
  10   0   5     4678.99     4689.11    130.02 o
  12   0   5     3735.99     3659.12     91.03 o
  14   0   5      651.49      628.76     17.72 o
  16   0   5     1333.34     1343.61     36.10 o
  18   0   5      955.06      963.35     26.60 o
  20   0   5     2418.44     2256.54     59.89 o
  22   0   5     1206.24     1227.43     33.74 o
  24   0   5      684.94      689.78     24.17 o
  26   0   5      450.51      422.95     16.45 o
  28   0   5      771.42      829.50     29.04 o
  30   0   5      259.47      257.18     12.11 o
 -37   1   5      269.46      292.44     13.68 o
 -35   1   5      563.14      545.79     20.72 o
 -33   1   5      810.11      789.39     27.74 o
 -31   1   5      819.25      798.56     29.26 o
 -29   1   5      878.36      840.71     29.51 o
 -27   1   5     1268.18     1217.71     33.78 o
 -25   1   5     1524.79     1520.69     48.40 o
 -23   1   5     1390.50     1373.70     45.29 o
 -21   1   5     1891.27     1816.15     56.78 o
 -19   1   5     3386.49     3279.69    103.41 o
 -17   1   5     1862.09     1882.29     62.97 o
 -15   1   5     1594.42     1561.97     56.26 o
 -13   1   5     4034.32     4015.11    123.89 o
 -11   1   5     4120.73     4055.83    110.19 o
  -9   1   5     5206.35     5824.78    166.62 o
  -7   1   5     6137.49     6946.70    207.64 o
  -5   1   5     3248.33     3608.40     95.94 o
  -3   1   5     6585.87     7454.31    219.83 o
  -1   1   5     2374.77     2477.33     67.95 o
   1   1   5     2969.51     3137.83     70.06 o
   3   1   5     4227.27     4337.08    100.00 o
   5   1   5     4426.73     4649.00    109.92 o
   7   1   5      641.57      671.23     20.71 o
   9   1   5     4198.24     4163.08    108.67 o
  11   1   5     2085.43     2136.38     55.89 o
  13   1   5     3605.27     3585.41     90.09 o
  15   1   5     4247.78     4068.39     90.11 o
  17   1   5     2080.97     2054.61     54.32 o
  19   1   5     1167.48     1157.55     31.48 o
  21   1   5     1042.89     1031.22     28.29 o
  23   1   5     1162.42     1164.67     38.79 o
  25   1   5      584.85      588.50     20.48 o
  27   1   5      588.20      582.98     21.69 o
  29   1   5      237.27      220.65     13.24 o
 -36   2   5      546.02      567.75     33.00 o
 -34   2   5      303.61      309.23     13.65 o
 -32   2   5      257.70      243.34     11.34 o
 -30   2   5      642.86      606.72     25.24 o
 -28   2   5     1162.65     1118.55     37.44 o
 -26   2   5     1138.05     1065.05     35.19 o
 -24   2   5     1234.40     1169.39     39.41 o
 -22   2   5     1403.41     1356.05     44.00 o
 -20   2   5     2192.31     2176.82     69.68 o
 -18   2   5     3299.75     3267.43    101.64 o
 -16   2   5     1468.67     1441.66     46.68 o
 -14   2   5     3015.13     3009.28     99.06 o
 -12   2   5     3800.41     3883.13    128.43 o
 -10   2   5     2938.43     2986.89     95.10 o
  -8   2   5     4093.17     4197.26    143.34 o
  -6   2   5     2159.41     2167.20    104.97 o
  -4   2   5     4214.31     4389.59    139.83 o
  -2   2   5     6378.72     6941.52    225.92 o
   0   2   5     2265.62     2350.99     76.36 o
   2   2   5     3533.24     3618.12    115.89 o
   4   2   5     6463.75     6319.76    206.15 o
   6   2   5     5187.86     5132.88    160.43 o
   8   2   5     1626.00     1624.41     55.49 o
  10   2   5     1825.21     1760.34     49.64 o
  12   2   5      852.12      837.76     21.76 o
  14   2   5     2743.47     2736.47     70.77 o
  16   2   5      525.63      541.50     15.10 o
  18   2   5      903.06      938.84     24.84 o
  20   2   5     1101.13     1149.43     26.45 o
  22   2   5      733.37      739.06     20.32 o
  24   2   5      399.21      391.15     14.53 o
  26   2   5      668.67      665.73     22.89 o
  28   2   5      651.86      646.49     31.28 o
  30   2   5      448.72      459.41     24.58 o
 -35   3   5      471.85      472.64     18.87 o
 -33   3   5      521.77      504.75     33.09 o
 -31   3   5      528.54      547.38     20.53 o
 -29   3   5      234.15      254.52     11.38 o
 -27   3   5      464.77      489.15     18.22 o
 -25   3   5      651.73      640.70     24.37 o
 -23   3   5      692.51      728.53     25.12 o
 -21   3   5     1486.46     1474.53     47.78 o
 -19   3   5     1353.60     1330.31     55.25 o
 -17   3   5     1402.25     1353.00     44.86 o
 -15   3   5     1065.80     1100.70     33.69 o
 -13   3   5     4222.44     4160.63    131.49 o
 -11   3   5     5236.24     5188.10    159.37 o
  -9   3   5     4614.81     4749.36    149.23 o
  -7   3   5     1799.14     1879.93     83.14 o
  -5   3   5     3490.40     3603.93    157.40 o
  -3   3   5     2393.44     2451.06    110.17 o
  -1   3   5     3019.91     3138.97    144.35 o
   1   3   5     2036.93     2058.42     90.42 o
   3   3   5     1315.06     1345.34     64.28 o
   5   3   5     2310.53     2414.57     78.35 o
   7   3   5     1188.47     1195.31     39.28 o
   9   3   5     1184.73     1190.84     37.77 o
  11   3   5     2187.42     2219.13     70.67 o
  13   3   5     1933.58     1971.84     65.12 o
  15   3   5     1053.98     1079.23     37.26 o
  17   3   5      661.51      708.72     29.64 o
  19   3   5      571.52      571.01     22.39 o
  21   3   5      797.54      804.60     40.88 o
  23   3   5      626.66      687.15     33.76 o
  25   3   5      236.21      242.06     16.38 o
  27   3   5      327.84      371.68     21.43 o
 -32   4   5      207.98      203.34     10.52 o
 -30   4   5      320.71      345.07     14.47 o
 -28   4   5      691.24      691.77     41.04 o
 -26   4   5      752.03      750.60     34.94 o
 -24   4   5      456.93      449.14     17.05 o
 -22   4   5      781.82      800.28     27.35 o
 -20   4   5     1039.79     1060.09     35.11 o
 -18   4   5     1355.59     1371.83     44.39 o
 -16   4   5     1469.17     1501.03     47.02 o
 -14   4   5     1017.93     1056.95     33.58 o
 -12   4   5      824.23      883.70     43.07 o
 -10   4   5      618.81      619.54     31.07 o
  -8   4   5     1467.57     1476.64     66.85 o
  -6   4   5     1670.13     1717.44     77.16 o
  -4   4   5     3416.06     3388.19    148.18 o
  -2   4   5     1922.53     1951.08     88.19 o
   0   4   5     1897.88     1906.96     87.90 o
   2   4   5     1332.35     1332.42     62.98 o
   4   4   5     2158.90     2116.18     99.94 o
   6   4   5     1521.93     1508.59     73.00 o
   8   4   5     1071.10     1079.50     48.75 o
  10   4   5      919.44      878.23     47.61 o
  12   4   5      364.05      388.01     22.48 o
  14   4   5      546.00      552.23     30.69 o
  16   4   5      632.57      627.21     33.13 o
  18   4   5      796.22      850.57     42.69 o
  20   4   5      594.49      605.74     30.90 o
  22   4   5      645.86      691.74     36.50 o
  24   4   5      398.83      415.58     24.00 o
 -29   5   5      253.13      267.06     16.54 o
 -27   5   5      257.04      263.90     11.75 o
 -25   5   5      208.53      214.38      9.99 o
 -23   5   5      514.74      511.40     27.41 o
 -21   5   5      262.25      278.18     17.30 o
 -19   5   5      429.92      413.35     22.90 o
 -17   5   5      588.41      577.03     29.72 o
 -15   5   5      761.88      759.26     37.72 o
 -13   5   5     1063.94     1041.78     50.98 o
 -11   5   5      938.50      840.43     41.72 o
  -9   5   5     1398.28     1217.03     58.81 o
  -7   5   5      987.83      901.55     45.93 o
  -5   5   5      668.67      678.56     32.16 o
  -3   5   5      657.82      643.62     34.65 o
  -1   5   5      699.94      652.88     32.46 o
   1   5   5      713.49      684.04     33.80 o
   3   5   5      711.11      743.10     36.41 o
   5   5   5      600.13      552.31     28.21 o
   7   5   5      807.57      805.19     39.23 o
   9   5   5      957.47      918.31     44.33 o
  11   5   5      769.28      761.49     37.80 o
  13   5   5     1034.63     1045.57     50.26 o
  15   5   5      786.66      767.51     38.48 o
  17   5   5      286.42      277.38     17.34 o
  19   5   5      520.42      542.59     29.30 o
 -22   6   5      352.29      336.44     20.21 o
 -20   6   5      383.32      376.05     21.55 o
 -18   6   5      290.92      279.52     17.34 o
 -16   6   5      398.31      370.29     21.01 o
 -14   6   5      286.68      259.19     16.29 o
 -12   6   5      401.47      370.88     20.84 o
 -10   6   5      317.52      273.76     16.54 o
  -8   6   5      268.12      253.76     15.74 o
  -6   6   5      312.49      305.63     17.98 o
  -4   6   5      678.80      668.21     33.68 o
  -2   6   5      470.07      472.92     25.26 o
   0   6   5      792.89      816.26     40.20 o
   2   6   5      615.55      590.83     30.52 o
   4   6   5      423.39      412.89     22.82 o
   6   6   5      652.99      657.89     33.51 o
   8   6   5      433.61      434.91     24.08 o
  10   6   5      485.94      486.01     26.44 o
  12   6   5      289.44      277.29     17.60 o
  -7  -5   6      726.16      781.95     42.18 o
  -5  -5   6      860.31      929.29     49.46 o
 -18  -4   6      611.14      601.65     36.33 o
 -16  -4   6      684.49      691.95     39.91 o
 -14  -4   6     1446.45     1439.13     78.47 o
 -12  -4   6     1217.17     1203.73     66.39 o
 -10  -4   6     1327.74     1356.03     54.07 o
  -8  -4   6     1161.82     1145.05     45.60 o
  -6  -4   6     1336.91     1433.31     55.28 o
  -4  -4   6     1427.35     1497.53     43.90 o
  -2  -4   6     2293.53     2356.52     67.19 o
   0  -4   6      997.66     1056.22     48.16 o
   2  -4   6     1316.09     1351.95     62.47 o
   4  -4   6      718.52      734.26     35.53 o
   6  -4   6     1219.40     1225.35     31.29 o
   8  -4   6      684.79      716.36     21.72 o
  10  -4   6     1158.64     1186.43     42.27 o
  12  -4   6      916.66      951.48     46.10 o
  14  -4   6      780.81      813.74     41.30 o
  16  -4   6      663.13      700.03     37.13 o
  18  -4   6      474.64      464.20     25.30 o
  20  -4   6      698.86      757.66     38.14 o
  22  -4   6      350.24      334.21     21.26 o
 -21  -3   6     1334.61     1352.37     61.88 o
 -19  -3   6     2314.16     2357.75     82.91 o
 -17  -3   6     2484.59     2538.89     86.63 o
 -15  -3   6     1242.13     1240.67     47.83 o
 -13  -3   6     2295.07     2326.53     81.93 o
 -11  -3   6     2087.42     2133.47     60.41 o
  -9  -3   6     1470.68     1541.38     45.50 o
  -7  -3   6     1660.45     1759.44     51.33 o
  -5  -3   6     1800.65     1828.75     52.23 o
  -3  -3   6     1591.62     1614.50     48.20 o
  -1  -3   6      757.40      804.28     24.88 o
   1  -3   6      867.81      852.27     25.52 o
   3  -3   6     1553.96     1589.25     47.04 o
   5  -3   6     2384.82     2437.83     70.95 o
   7  -3   6     2034.72     2063.14     60.70 o
   9  -3   6      845.25      838.25     24.00 o
  11  -3   6     1643.42     1659.59     57.55 o
  13  -3   6     1547.32     1517.45     53.91 o
  15  -3   6     1140.09     1203.07     42.43 o
  17  -3   6      692.92      704.28     33.89 o
  19  -3   6     1043.16     1048.05     51.65 o
  21  -3   6      480.55      513.42     28.50 o
  23  -3   6      525.12      535.48     29.55 o
  25  -3   6      352.62      357.83     21.68 o
 -30  -2   6      446.33      446.61     25.05 o
 -28  -2   6      859.36      887.95     42.18 o
 -26  -2   6     1016.35      984.19     47.65 o
 -24  -2   6     1098.47     1101.72     51.95 o
 -22  -2   6     2376.26     2401.47    101.75 o
 -20  -2   6     2703.48     2709.71    120.23 o
 -18  -2   6     1655.92     1740.57     59.15 o
 -16  -2   6     1827.57     1883.38     63.02 o
 -14  -2   6      277.14      289.05     11.09 o
 -12  -2   6     4441.88     4682.85    136.53 o
 -10  -2   6     2817.84     2969.65     85.31 o
  -8  -2   6     2044.03     2166.74     64.83 o
  -6  -2   6     2021.63     2230.01     69.90 o
  -4  -2   6     4866.26     5258.69    152.51 o
  -2  -2   6     1969.92     2069.06     61.32 o
   0  -2   6     2912.79     2936.62    105.59 o
   2  -2   6     2817.35     2829.21    103.32 o
   4  -2   6     3149.37     3155.08    104.75 o
   6  -2   6     2886.06     2873.12     82.58 o
   8  -2   6      451.04      519.41     44.08 o
  10  -2   6     1110.91     1075.02     38.98 o
  12  -2   6     1195.42     1168.37     35.36 o
  14  -2   6     1366.93     1369.82     50.30 o
  16  -2   6     1406.38     1361.65     48.80 o
  18  -2   6     1002.21     1008.83     37.83 o
  20  -2   6      769.71      742.76     37.51 o
  22  -2   6     1183.89     1151.74     56.16 o
  24  -2   6      630.69      640.34     33.30 o
  26  -2   6      561.10      540.99     29.38 o
 -39  -1   6      341.96      307.27     20.00 o
 -37  -1   6      360.71      369.53     22.40 o
 -35  -1   6      624.96      626.53     33.17 o
 -33  -1   6      387.87      387.08     22.14 o
 -31  -1   6      481.51      482.98     26.31 o
 -29  -1   6      987.60      982.55     45.63 o
 -27  -1   6     1370.95     1305.94     63.90 o
 -25  -1   6     1082.96     1074.32     45.42 o
 -23  -1   6     1267.15     1213.62     55.99 o
 -21  -1   6     1328.42     1354.43     63.06 o
 -19  -1   6      735.00      725.29     37.42 o
 -17  -1   6     2422.25     2538.42     86.37 o
 -15  -1   6     4106.04     4290.24    144.28 o
 -13  -1   6     4637.00     4797.98    156.51 o
 -11  -1   6     4448.42     4859.12    139.91 o
  -9  -1   6     2783.91     2984.93     92.41 o
  -7  -1   6     3703.27     3963.96    115.92 o
  -5  -1   6     3771.17     4028.25    119.49 o
  -3  -1   6     4334.85     4834.93    138.60 o
  -1  -1   6     3256.30     3526.88    104.79 o
   1  -1   6     2035.91     2163.87     62.09 o
   3  -1   6     1547.92     1630.95     52.90 o
   5  -1   6     4050.72     4231.82    124.57 o
   7  -1   6     4136.31     4189.38    144.52 o
   9  -1   6     2968.00     2881.09     95.20 o
  11  -1   6     4238.69     4008.92    139.55 o
  13  -1   6     1712.85     1692.75     49.59 o
  15  -1   6     1438.18     1416.99     42.08 o
  17  -1   6     1062.86     1035.48     34.25 o
  19  -1   6     1235.00     1228.78     42.08 o
  21  -1   6      676.88      625.65     31.70 o
  23  -1   6      444.07      414.87     23.36 o
  25  -1   6      145.46      115.22     10.10 o
  27  -1   6      326.40      327.47     20.42 o
 -38   0   6      299.05      293.68     18.92 o
 -36   0   6      168.53      162.49      9.56 o
 -34   0   6      468.40      468.44     18.72 o
 -32   0   6      370.92      377.89     18.46 o
 -30   0   6     1247.89     1216.10     40.99 o
 -28   0   6      458.96      430.75     16.67 o
 -26   0   6      882.75      845.71     47.53 o
 -24   0   6     1508.68     1523.07     49.58 o
 -22   0   6     1505.49     1541.81     49.93 o
 -20   0   6     1590.13     1545.46     49.89 o
 -18   0   6     3339.64     3525.96    110.42 o
 -16   0   6     1232.28     1289.67     41.72 o
 -14   0   6     1300.83     1263.98     36.78 o
 -12   0   6     4241.82     4423.72    120.13 o
 -10   0   6     2049.53     2093.40     57.72 o
  -8   0   6     3116.12     3398.23     92.37 o
  -6   0   6     5506.43     6186.93    150.11 o
  -4   0   6     6199.61     7103.69    180.00 o
  -2   0   6     4681.40     5123.21    124.63 o
   0   0   6     7893.44     8680.09    223.22 o
   2   0   6     9346.79     9968.33    352.69 o
   4   0   6     4565.13     4710.32    172.58 o
   6   0   6     2417.94     2480.36     85.82 o
   8   0   6     1121.32     1147.58     40.78 o
  10   0   6     1549.38     1583.42     45.11 o
  12   0   6     1846.15     1769.88     58.19 o
  14   0   6     1064.81     1013.07     34.38 o
  16   0   6     1058.59     1067.57     36.32 o
  18   0   6      883.88      874.75     34.52 o
  20   0   6      601.03      543.94     27.41 o
  22   0   6      689.01      721.08     35.45 o
  24   0   6     1991.51     1974.31     90.05 o
  26   0   6      557.23      501.67     26.82 o
  28   0   6      449.07      430.91     24.16 o
 -37   1   6      350.16      367.03     16.06 o
 -35   1   6      631.23      628.24     23.69 o
 -33   1   6      367.62      379.33     15.79 o
 -31   1   6      487.96      488.98     18.72 o
 -29   1   6      913.56      910.77     32.20 o
 -27   1   6     1421.67     1411.10     45.57 o
 -25   1   6      889.97      873.94     31.67 o
 -23   1   6     1218.44     1195.05     39.63 o
 -21   1   6     1426.73     1378.01     44.63 o
 -19   1   6      834.40      821.66     26.75 o
 -17   1   6     2373.36     2412.63     78.25 o
 -15   1   6     4044.00     4095.74    130.69 o
 -13   1   6     4373.78     4325.67    141.65 o
 -11   1   6     4493.08     4742.90    149.65 o
  -9   1   6     3086.50     3336.85     86.23 o
  -7   1   6     3704.82     3969.08    127.74 o
  -5   1   6     3903.73     4159.35    111.30 o
  -3   1   6     4260.87     4681.09    164.93 o
  -1   1   6     3380.54     3652.08    102.22 o
   1   1   6     1966.47     2068.20     54.03 o
   3   1   6     1947.52     1976.69     49.25 o
   5   1   6     4307.18     4347.62    111.19 o
   7   1   6     4283.73     4245.15    109.25 o
   9   1   6     2699.09     2663.11     71.81 o
  11   1   6     4232.79     4091.05    105.54 o
  13   1   6     1619.27     1608.80     54.63 o
  15   1   6     1561.09     1528.48     48.63 o
  17   1   6      952.26      943.43     33.63 o
  19   1   6     1193.54     1233.30     41.68 o
  21   1   6      670.19      637.98     30.94 o
  23   1   6      432.76      451.66     22.82 o
  25   1   6      105.57       99.85      9.30 o
  27   1   6      371.03      363.59     19.95 o
  29   1   6      452.56      439.03     24.21 o
 -36   2   6      298.11      293.81     13.67 o
 -34   2   6      677.26      672.17     28.04 o
 -32   2   6      652.91      627.68     23.27 o
 -30   2   6      448.18      467.13     17.91 o
 -28   2   6      833.86      843.92     29.74 o
 -26   2   6     1023.63     1002.20     33.80 o
 -24   2   6     1138.68     1095.31     36.65 o
 -22   2   6     2189.36     2172.04     71.55 o
 -20   2   6     2692.55     2672.48     84.88 o
 -18   2   6     1579.29     1603.29     53.48 o
 -16   2   6     1670.18     1692.26     56.88 o
 -14   2   6      205.64      220.66     16.54 o
 -12   2   6     4685.83     4726.86    146.06 o
 -10   2   6     2801.30     2827.50     91.17 o
  -8   2   6     2161.70     2265.24     69.35 o
  -6   2   6     2005.92     2094.06     72.95 o
  -4   2   6     5215.67     5279.27    191.92 o
  -2   2   6     2076.65     2154.45     93.79 o
   0   2   6     2903.88     2999.17    130.92 o
   2   2   6     2770.53     2736.51     89.93 o
   4   2   6     3182.12     3082.85    100.84 o
   6   2   6     2793.91     2750.26     91.62 o
   8   2   6      579.84      583.57     15.74 o
  10   2   6     1092.97     1099.20     36.72 o
  12   2   6     1189.07     1169.62     31.50 o
  14   2   6     1412.76     1439.67     37.97 o
  16   2   6     1353.99     1358.05     36.75 o
  18   2   6     1018.86     1040.31     35.71 o
  20   2   6      758.93      766.59     35.45 o
  22   2   6     1154.19     1200.90     54.05 o
 -33   3   6      205.49      200.72     10.44 o
 -31   3   6      393.46      429.20     17.08 o
 -29   3   6      911.73      910.64     31.56 o
 -27   3   6      670.62      646.74     35.91 o
 -25   3   6      730.71      698.58     24.59 o
 -23   3   6      578.88      616.67     21.91 o
 -21   3   6     1332.04     1315.54     43.42 o
 -19   3   6     2354.15     2376.00     75.11 o
 -17   3   6     2459.23     2425.59     78.26 o
 -15   3   6     1437.34     1447.68     43.51 o
 -13   3   6     2329.29     2378.90     74.13 o
 -11   3   6     1877.87     1907.70     64.34 o
  -9   3   6     1429.66     1490.57     70.13 o
  -7   3   6     1649.73     1647.98     78.85 o
  -5   3   6     1624.00     1609.42     80.07 o
  -3   3   6     1692.06     1691.08     74.47 o
  -1   3   6      832.15      904.79     39.40 o
   1   3   6      816.53      804.22     39.49 o
   3   3   6     1582.32     1653.57     72.62 o
   5   3   6     2364.69     2409.60    108.61 o
   7   3   6     2082.63     2069.92     93.03 o
   9   3   6      899.25      870.61     40.50 o
  11   3   6     1577.39     1566.31     74.26 o
  13   3   6     1536.85     1520.34     69.80 o
  15   3   6     1097.20     1131.90     44.31 o
  17   3   6      618.52      648.50     33.55 o
  19   3   6     1059.51     1102.40     51.48 o
  21   3   6      507.74      561.45     28.58 o
  23   3   6      526.14      564.44     29.43 o
 -30   4   6      469.70      463.34     18.21 o
 -28   4   6      432.36      436.79     17.08 o
 -26   4   6      715.20      714.18     25.30 o
 -24   4   6      621.57      621.72     26.63 o
 -22   4   6      899.03      931.09     31.41 o
 -20   4   6      580.32      595.46     20.93 o
 -18   4   6      595.42      599.32     20.89 o
 -16   4   6      658.54      648.46     33.68 o
 -14   4   6     1414.99     1339.15     64.79 o
 -12   4   6     1172.44     1144.20     55.44 o
 -10   4   6     1402.36     1411.39     63.99 o
  -8   4   6     1172.90     1189.75     54.68 o
  -6   4   6     1336.70     1373.59     64.87 o
  -4   4   6     1392.26     1438.58     68.11 o
  -2   4   6     2199.63     2154.32    103.10 o
   0   4   6      968.51      976.02     47.91 o
   2   4   6     1360.07     1344.67     62.47 o
   4   4   6      697.84      712.54     35.40 o
   6   4   6     1076.10     1035.63     55.11 o
   8   4   6      647.03      637.35     34.22 o
  10   4   6     1154.56     1133.89     55.11 o
  12   4   6      904.29      956.95     46.01 o
  14   4   6      818.68      861.31     41.21 o
  16   4   6      749.28      776.73     37.30 o
  18   4   6      447.10      435.16     24.54 o
  20   4   6      695.91      722.98     37.51 o
  22   4   6      358.35      372.48     21.47 o
 -25   5   6      399.87      398.11     23.32 o
 -23   5   6      261.74      246.10     16.67 o
 -21   5   6      587.55      577.15     30.56 o
 -19   5   6      373.27      343.51     20.33 o
 -17   5   6      901.59      850.61     42.18 o
 -15   5   6      861.81      832.81     41.13 o
 -13   5   6      858.16      798.50     39.53 o
 -11   5   6      819.30      793.53     39.36 o
  -9   5   6      451.61      437.05     23.83 o
  -7   5   6      691.56      680.37     36.54 o
  -5   5   6      815.77      818.03     42.73 o
  -3   5   6      972.22      859.29     41.97 o
  -1   5   6      534.70      486.81     25.68 o
   1   5   6     1237.29     1211.34     57.13 o
   3   5   6      673.39      675.53     33.93 o
   5   5   6     1032.53     1017.70     48.87 o
   7   5   6      712.45      699.74     35.19 o
   9   5   6     1036.50      989.32     47.86 o
  11   5   6      577.19      552.78     29.09 o
  13   5   6      363.99      349.03     20.46 o
  15   5   6      310.15      320.32     19.41 o
  17   5   6      383.03      388.94     22.69 o
 -18   6   6      254.90      232.25     15.62 o
 -16   6   6      202.51      183.92     13.51 o
 -14   6   6      273.72      261.93     16.71 o
 -12   6   6      313.38      273.51     17.26 o
 -10   6   6      472.99      449.64     24.71 o
  -8   6   6      870.75      834.32     41.38 o
  -6   6   6      559.40      529.58     28.16 o
  -4   6   6      428.46      419.83     23.53 o
  -2   6   6      633.25      577.15     30.35 o
   0   6   6      510.21      520.15     27.91 o
   2   6   6      702.59      693.00     35.49 o
   4   6   6      492.26      492.41     26.77 o
   6   6   6      389.52      372.43     21.60 o
   8   6   6      222.58      217.14     15.07 o
 -18  -4   7      619.09      605.99     35.53 o
 -16  -4   7      860.18      861.56     50.10 o
 -14  -4   7      914.85      945.88     56.20 o
 -12  -4   7     1302.54     1363.19     72.91 o
 -10  -4   7     1074.98     1102.82     59.23 o
  -8  -4   7      863.94      911.21     27.81 o
  -6  -4   7     1136.40     1241.25     36.73 o
  -4  -4   7     1189.48     1240.00     37.12 o
  -2  -4   7     1373.49     1405.99     41.96 o
   0  -4   7      944.75      967.15     29.22 o
   2  -4   7     1195.89     1215.92     36.43 o
   4  -4   7     1142.78     1144.75     79.21 o
   6  -4   7      690.20      699.56     26.61 o
   8  -4   7      643.29      674.91     25.84 o
  10  -4   7      933.41      952.62     46.31 o
  12  -4   7      866.98      968.70     44.83 o
  14  -4   7      367.00      375.72     22.19 o
  16  -4   7      462.33      465.89     26.10 o
  18  -4   7      289.36      278.14     18.90 o
 -23  -3   7      694.26      709.67     35.70 o
 -21  -3   7      801.96      835.50     40.33 o
 -19  -3   7     1239.95     1227.36     43.19 o
 -17  -3   7      929.69      967.95     36.27 o
 -15  -3   7     1413.44     1454.22     49.08 o
 -13  -3   7      805.49      776.15     30.49 o
 -11  -3   7     2081.27     2076.67     71.57 o
  -9  -3   7      512.77      536.51     17.36 o
  -7  -3   7     1439.49     1491.79     44.11 o
  -5  -3   7     1767.74     1898.75     56.67 o
  -3  -3   7     2091.09     2201.28     63.77 o
  -1  -3   7     1545.56     1561.73     46.89 o
   1  -3   7     1437.78     1418.81     41.93 o
   3  -3   7     1905.57     1885.38     55.87 o
   5  -3   7     2366.37     2357.80     69.06 o
   7  -3   7     2330.86     2391.50     69.15 o
   9  -3   7      968.97      964.06     34.81 o
  11  -3   7     1472.14     1503.52     54.27 o
  13  -3   7      840.66      807.84     39.15 o
  15  -3   7      860.81      898.73     43.70 o
  17  -3   7      498.35      522.97     29.55 o
  19  -3   7      584.14      578.62     30.18 o
  21  -3   7      379.34      385.31     22.77 o
 -32  -2   7      344.96      321.37     20.42 o
 -30  -2   7      758.88      752.49     38.60 o
 -28  -2   7      880.98      876.00     43.70 o
 -26  -2   7     1045.92     1021.66     46.77 o
 -24  -2   7      585.64      605.86     28.37 o
 -22  -2   7      666.75      685.72     34.77 o
 -20  -2   7     1750.41     1678.20     80.11 o
 -18  -2   7      884.65      895.92     34.64 o
 -16  -2   7     1229.87     1241.69     45.71 o
 -14  -2   7     1419.11     1399.16     49.74 o
 -12  -2   7     1505.50     1538.01     56.47 o
 -10  -2   7     2130.25     2228.14     77.88 o
  -8  -2   7     2699.88     2876.70     82.47 o
  -6  -2   7     2438.36     2483.55     72.58 o
  -4  -2   7     4573.50     4875.90    136.87 o
  -2  -2   7     2979.58     3114.10     89.62 o
   0  -2   7     1140.89     1169.84     35.79 o
   2  -2   7     2293.03     2382.43     76.74 o
   4  -2   7     1597.02     1579.65     57.54 o
   6  -2   7     1694.10     1670.15     60.19 o
   8  -2   7     2253.20     2233.30     76.65 o
  10  -2   7      604.18      604.68     22.46 o
  12  -2   7     1692.13     1625.27     49.22 o
  14  -2   7     1233.50     1261.05     46.68 o
  16  -2   7      941.07      930.11     35.14 o
  18  -2   7     1060.21     1039.84     49.89 o
  20  -2   7     1437.84     1441.19     67.61 o
  22  -2   7      502.19      518.05     27.99 o
  24  -2   7      370.54      353.49     21.26 o
 -37  -1   7      279.40      304.11     19.41 o
 -35  -1   7      265.97      288.87     18.86 o
 -33  -1   7      739.46      763.89     38.31 o
 -31  -1   7      587.34      619.00     31.87 o
 -29  -1   7      509.44      513.67     27.28 o
 -27  -1   7      338.34      303.90     19.62 o
 -25  -1   7     1020.98     1009.78     49.93 o
 -23  -1   7      943.30      894.35     43.95 o
 -21  -1   7     3144.92     3088.29    138.96 o
 -19  -1   7     2564.04     2518.25    118.04 o
 -17  -1   7     2186.39     2182.31    100.82 o
 -15  -1   7     2252.48     2329.80     88.53 o
 -13  -1   7     2676.31     2757.30     94.93 o
 -11  -1   7     3278.56     3454.62    117.62 o
  -9  -1   7     3382.24     3492.73    121.94 o
  -7  -1   7     1270.62     1319.05     47.05 o
  -5  -1   7     1442.53     1592.09     48.18 o
  -3  -1   7     1999.98     2207.85     89.34 o
  -1  -1   7     1236.86     1361.29     37.51 o
   1  -1   7     3380.26     3507.44    114.09 o
   3  -1   7     5918.92     5946.68    202.54 o
   5  -1   7     2132.20     2144.36     74.63 o
   7  -1   7     1903.14     1844.65     65.13 o
   9  -1   7     1646.54     1624.96     57.06 o
  11  -1   7     1979.89     1923.61     66.68 o
  13  -1   7     1708.32     1654.62     42.13 o
  15  -1   7      781.21      754.76     31.19 o
  17  -1   7      655.44      617.19     32.75 o
  19  -1   7      369.71      371.63     22.06 o
  21  -1   7      383.96      372.22     21.43 o
  23  -1   7      465.74      491.53     26.31 o
  25  -1   7     1147.61     1176.45     56.20 o
 -36   0   7      451.75      480.45     27.32 o
 -34   0   7      139.53      132.77     11.87 o
 -32   0   7      441.63      433.89     17.59 o
 -30   0   7      453.34      441.86     17.51 o
 -28   0   7     1823.15     1849.78     60.38 o
 -26   0   7     1420.22     1464.57     48.33 o
 -24   0   7     1967.68     1954.93     63.08 o
 -22   0   7     1530.72     1532.14     49.90 o
 -20   0   7     1039.70     1013.38     33.87 o
 -18   0   7      501.06      504.53     18.14 o
 -16   0   7     3325.37     3471.44    108.86 o
 -14   0   7     4244.38     4267.95    133.07 o
 -12   0   7     3330.80     3631.91     99.33 o
 -10   0   7     2591.51     2826.52     77.44 o
  -8   0   7     1594.39     1692.85     59.59 o
  -6   0   7     7479.74     8133.57    278.04 o
  -4   0   7     3849.56     4312.03    148.37 o
  -2   0   7     5459.29     6007.36    206.15 o
   0   0   7     1762.26     1813.32     63.56 o
   2   0   7     1923.69     2024.99     70.79 o
   4   0   7       51.19       59.80      4.24 o
   6   0   7     1732.37     1733.55     60.98 o
   8   0   7      812.68      816.80     24.20 o
  10   0   7     1797.15     1826.81     60.10 o
  12   0   7      996.66      943.08     32.32 o
  14   0   7     1476.22     1445.22     48.44 o
  16   0   7     1012.31     1088.52     37.32 o
  18   0   7     1639.18     1591.94     72.79 o
  20   0   7     1719.35     1671.68     76.57 o
  22   0   7      736.79      747.31     37.00 o
  24   0   7      307.35      307.56     18.44 o
  26   0   7      417.37      414.28     23.36 o
 -37   1   7      252.08      282.66     13.77 o
 -35   1   7      282.49      283.53     13.35 o
 -33   1   7      716.25      731.53     27.03 o
 -31   1   7      580.40      595.31     22.58 o
 -29   1   7      511.95      503.62     19.41 o
 -27   1   7      383.30      381.80     14.84 o
 -25   1   7     1072.33     1070.55     35.55 o
 -23   1   7      918.97      925.27     31.20 o
 -21   1   7     3137.22     3122.61     98.27 o
 -19   1   7     2735.82     2698.03     83.61 o
 -17   1   7     2210.62     2274.54     71.32 o
 -15   1   7     2265.00     2326.14     73.94 o
 -13   1   7     2669.51     2699.37     85.96 o
 -11   1   7     3292.22     3351.23    106.46 o
  -9   1   7     3459.27     3565.13    110.46 o
  -7   1   7     1272.43     1323.14     42.58 o
  -5   1   7     1537.40     1657.88     51.58 o
  -3   1   7     2244.49     2373.85     71.63 o
  -1   1   7     1071.57     1134.03     38.95 o
   1   1   7     3101.71     3171.21     85.95 o
   3   1   7     5861.90     5898.19    153.11 o
   5   1   7     2124.94     2136.58     56.25 o
   7   1   7     1909.26     1875.91     60.72 o
   9   1   7     1558.92     1606.65     53.15 o
  11   1   7     1847.36     1872.77     62.13 o
  13   1   7     1655.87     1638.31     54.46 o
  15   1   7      783.66      832.24     27.77 o
  17   1   7      691.72      687.78     23.81 o
  19   1   7      440.43      446.31     21.51 o
  21   1   7      377.87      388.01     20.33 o
  23   1   7      482.40      470.77     24.80 o
  25   1   7     1102.45     1154.47     54.68 o
 -36   2   7      307.90      333.11     22.02 o
 -34   2   7      422.37      430.74     17.79 o
 -32   2   7      338.20      345.04     14.70 o
 -30   2   7      755.66      770.50     27.42 o
 -28   2   7      908.64      896.44     31.00 o
 -26   2   7      963.37      929.52     32.73 o
 -24   2   7      545.46      502.69     19.49 o
 -22   2   7      686.74      709.41     24.58 o
 -20   2   7     1812.39     1792.37     56.65 o
 -18   2   7     1000.93      989.67     31.60 o
 -16   2   7     1299.97     1304.02     41.48 o
 -14   2   7     1430.56     1394.28     44.97 o
 -12   2   7     1661.88     1659.16     51.21 o
 -10   2   7     2170.47     2236.65     70.43 o
  -8   2   7     2691.00     2716.96     87.99 o
  -6   2   7     2485.55     2453.36    104.44 o
  -4   2   7     4397.73     4450.30    146.02 o
  -2   2   7     2919.77     2989.54     95.56 o
   0   2   7     1177.01     1219.00     38.09 o
   2   2   7     2132.01     2217.89    104.65 o
   4   2   7     1573.46     1544.63     71.40 o
   6   2   7     1774.98     1789.97     77.80 o
   8   2   7     2148.59     2130.11     98.42 o
  10   2   7      581.14      565.75     21.02 o
  12   2   7     1705.23     1663.85     60.20 o
  14   2   7     1247.90     1365.80     64.70 o
  16   2   7      895.37      972.19     48.83 o
 -33   3   7      328.11      311.87     13.96 o
 -31   3   7      329.57      308.65     13.57 o
 -29   3   7      452.62      444.13     17.46 o
 -27   3   7      757.48      715.56     25.54 o
 -25   3   7      621.81      592.22     23.32 o
 -23   3   7      716.94      713.88     25.00 o
 -21   3   7      805.27      814.99     28.11 o
 -19   3   7     1156.73     1135.81     38.83 o
 -17   3   7      985.97      998.41     32.70 o
 -15   3   7     1265.87     1268.47     43.88 o
 -13   3   7      889.66      877.79     27.60 o
 -11   3   7     2056.55     1982.02     92.70 o
  -9   3   7      496.30      546.34     27.87 o
  -7   3   7     1384.31     1417.03     68.03 o
  -5   3   7     1847.34     1958.44     87.31 o
  -3   3   7     2041.07     2053.88     97.58 o
  -1   3   7     1668.83     1676.52     72.53 o
   1   3   7     1409.79     1370.72     64.66 o
   3   3   7     1927.21     1923.63     85.92 o
   5   3   7     2392.10     2305.11    105.62 o
   7   3   7     2182.79     2198.99    105.58 o
   9   3   7      985.46      926.22     45.21 o
  11   3   7     1531.11     1545.30     70.39 o
  13   3   7      824.17      776.52     38.77 o
  15   3   7      862.85      880.67     43.28 o
  17   3   7      587.19      606.66     29.64 o
  19   3   7      531.34      547.64     29.51 o
 -30   4   7      326.69      327.77     19.20 o
 -28   4   7      416.57      445.60     17.43 o
 -26   4   7      402.54      407.02     16.04 o
 -24   4   7      420.97      453.69     17.23 o
 -22   4   7      474.70      454.06     25.34 o
 -20   4   7      674.50      680.08     35.02 o
 -18   4   7      569.88      538.00     29.97 o
 -16   4   7      843.22      848.09     42.27 o
 -14   4   7     1007.43     1017.19     47.61 o
 -12   4   7     1262.34     1199.09     60.45 o
 -10   4   7     1010.03      968.44     49.80 o
  -8   4   7      866.35      865.47     43.70 o
  -6   4   7     1164.01     1139.23     57.13 o
  -4   4   7     1153.41     1202.38     57.93 o
  -2   4   7     1432.61     1383.48     65.25 o
   0   4   7      934.66      942.30     45.97 o
   2   4   7     1206.53     1230.46     57.04 o
   4   4   7     1101.57     1099.70     52.66 o
   6   4   7      750.93      763.39     35.74 o
   8   4   7      701.75      717.46     34.60 o
  10   4   7      979.56      949.58     46.14 o
  12   4   7      848.64      845.27     43.99 o
  14   4   7      391.50      391.33     21.89 o
  16   4   7      451.89      470.77     25.85 o
  18   4   7      315.82      330.08     19.28 o
 -23   5   7      532.47      521.29     28.88 o
 -21   5   7      582.04      588.52     31.49 o
 -19   5   7      551.22      536.28     29.17 o
 -17   5   7      330.96      306.64     18.99 o
 -15   5   7      648.42      610.49     32.04 o
 -13   5   7      588.88      538.89     28.75 o
 -11   5   7      604.88      577.74     30.39 o
  -9   5   7      682.23      665.26     34.14 o
  -7   5   7      881.64      857.60     42.52 o
  -5   5   7      495.56      505.04     27.07 o
  -3   5   7      625.54      609.78     31.61 o
  -1   5   7      584.46      584.10     30.48 o
   1   5   7      890.32      844.05     41.72 o
   3   5   7      827.59      787.72     39.28 o
   5   5   7      412.52      398.66     22.44 o
   7   5   7      509.25      495.19     26.73 o
   9   5   7      333.30      333.79     19.87 o
  11   5   7      390.91      367.68     21.47 o
  13   5   7      470.00      513.04     28.08 o
 -14   6   7      377.22      376.01     22.14 o
 -12   6   7      492.97      449.05     25.22 o
 -10   6   7      344.34      290.22     18.35 o
  -8   6   7      333.78      309.33     19.07 o
  -6   6   7      558.08      551.05     29.59 o
  -4   6   7      495.68      478.85     26.56 o
  -2   6   7      392.86      367.04     21.72 o
   0   6   7      294.58      301.37     18.90 o
   2   6   7      273.29      276.62     17.85 o
 -12  -4   8      834.21      810.03     40.75 o
 -10  -4   8      886.42      854.74     43.87 o
  -8  -4   8     1091.08     1177.29     55.95 o
  -6  -4   8     1117.36     1250.27     44.88 o
  -4  -4   8      982.89     1003.90     36.95 o
  -2  -4   8      809.67      868.34     31.35 o
   0  -4   8      714.39      722.39     27.64 o
   2  -4   8      854.63      895.15     43.15 o
   4  -4   8      794.61      772.69     38.69 o
   6  -4   8      499.26      460.67     25.47 o
   8  -4   8      451.68      462.65     23.91 o
  10  -4   8      388.21      406.36     22.31 o
  12  -4   8      480.08      475.82     25.76 o
  14  -4   8      570.11      589.91     31.11 o
  16  -4   8      478.98      485.09     26.90 o
 -25  -3   8      671.97      678.65     34.65 o
 -23  -3   8      568.29      584.22     30.31 o
 -21  -3   8      661.03      659.33     34.48 o
 -19  -3   8     1398.13     1386.01     63.15 o
 -17  -3   8      739.36      743.33     26.93 o
 -15  -3   8     1330.77     1331.50     49.70 o
 -13  -3   8     1661.80     1673.19     60.05 o
 -11  -3   8     1550.89     1579.18     56.50 o
  -9  -3   8     1098.49     1182.62     42.63 o
  -7  -3   8      952.66     1018.84     37.34 o
  -5  -3   8     1476.96     1485.38     52.51 o
  -3  -3   8     1960.94     2043.71     60.13 o
  -1  -3   8     1853.07     1895.03     56.12 o
   1  -3   8     1313.12     1320.39     40.28 o
   3  -3   8     1298.48     1301.86     45.99 o
   5  -3   8      924.79      934.08     33.68 o
   7  -3   8      946.16      926.05     45.72 o
   9  -3   8      805.12      805.44     39.36 o
  11  -3   8      705.05      696.96     35.87 o
  13  -3   8      703.70      656.72     34.77 o
  15  -3   8      137.49      145.28     11.83 o
  17  -3   8      277.17      274.30     17.81 o
  19  -3   8      312.26      309.20     19.53 o
 -34  -2   8      379.19      394.41     23.32 o
 -32  -2   8      460.69      472.08     26.94 o
 -30  -2   8      564.94      600.47     32.58 o
 -28  -2   8      603.18      577.36     30.56 o
 -26  -2   8      537.80      508.53     30.31 o
 -24  -2   8      481.41      485.21     26.52 o
 -22  -2   8      769.51      720.66     37.00 o
 -20  -2   8      956.45      952.19     45.13 o
 -18  -2   8     2125.52     2078.55     99.39 o
 -16  -2   8     1124.61     1126.51     40.69 o
 -14  -2   8     1685.69     1709.60     59.93 o
 -12  -2   8     2011.08     2079.83     70.26 o
 -10  -2   8     2834.35     2896.72     99.62 o
  -8  -2   8     2168.26     2176.02     73.23 o
  -6  -2   8     3108.38     3220.91    110.23 o
  -4  -2   8     1837.18     1958.09     70.13 o
  -2  -2   8     1781.80     1810.29     63.44 o
   0  -2   8      726.58      697.55     25.71 o
   2  -2   8      823.69      837.71     30.93 o
   4  -2   8     2339.60     2339.44     82.09 o
   6  -2   8      916.57      877.51     32.67 o
   8  -2   8     1140.34     1161.71     42.06 o
  10  -2   8     1168.73     1125.55     41.05 o
  12  -2   8     1140.06     1124.48     34.68 o
  14  -2   8      822.18      775.47     38.56 o
  16  -2   8     1155.25     1156.24     55.19 o
  18  -2   8      344.74      318.00     19.24 o
  20  -2   8      545.25      566.42     30.35 o
 -35  -1   8      241.18      264.75     17.64 o
 -33  -1   8      309.66      344.44     22.02 o
 -31  -1   8      292.10      311.56     18.90 o
 -29  -1   8      896.27      861.39     45.13 o
 -27  -1   8     1090.08     1084.21     53.72 o
 -25  -1   8     1160.70     1117.17     52.07 o
 -23  -1   8     1413.30     1382.43     65.00 o
 -21  -1   8     1380.07     1397.12     66.26 o
 -19  -1   8     1590.29     1648.44     75.02 o
 -17  -1   8      980.93      977.50     46.77 o
 -15  -1   8     2265.68     2316.90    104.11 o
 -13  -1   8     1769.80     1834.50     63.20 o
 -11  -1   8      570.35      622.15     24.79 o
  -9  -1   8      678.33      701.61     24.26 o
  -7  -1   8     2314.70     2399.73     83.87 o
  -5  -1   8     2521.96     2567.40     86.91 o
  -3  -1   8     2430.92     2496.17     87.91 o
  -1  -1   8     3217.68     3391.93    117.33 o
   1  -1   8     1844.21     1892.47     66.37 o
   3  -1   8     2706.74     2700.67     92.66 o
   5  -1   8     2201.54     2174.17     77.75 o
   7  -1   8     1569.30     1589.75     56.02 o
   9  -1   8     1686.80     1618.27     60.32 o
  11  -1   8      720.04      698.43     35.24 o
  13  -1   8      539.12      537.16     29.97 o
  15  -1   8      676.77      632.13     31.87 o
  17  -1   8      784.63      752.28     36.62 o
  19  -1   8      738.84      724.20     36.33 o
  21  -1   8     1069.90     1090.69     53.93 o
  23  -1   8      365.93      354.63     21.17 o
 -36   0   8      494.55      496.28     28.42 o
 -34   0   8      482.71      518.43     28.96 o
 -32   0   8     1067.64     1091.37     53.38 o
 -30   0   8     1164.62     1219.60     58.51 o
 -28   0   8      218.47      221.77     14.90 o
 -26   0   8      420.04      409.69     22.69 o
 -24   0   8     1588.46     1565.72     72.45 o
 -22   0   8     1003.07      956.53     45.72 o
 -20   0   8     1522.14     1492.43     68.83 o
 -18   0   8      975.95      968.02     45.84 o
 -16   0   8      571.24      623.71     30.73 o
 -14   0   8     2234.39     2342.49    105.07 o
 -12   0   8     3039.60     3254.87    144.52 o
 -10   0   8     3529.43     3643.00    161.23 o
  -8   0   8     2550.57     2571.61     89.54 o
  -6   0   8     1363.75     1503.78     53.61 o
  -4   0   8      820.94      857.49     37.19 o
  -2   0   8      728.30      745.85     27.85 o
   0   0   8     1323.37     1360.18     48.53 o
   2   0   8     2814.62     2998.32    104.22 o
   4   0   8     2430.91     2400.34    107.01 o
   6   0   8      482.62      453.13     16.68 o
   8   0   8     1463.37     1453.83     48.52 o
  10   0   8     2307.65     2331.12     76.55 o
  12   0   8     3093.26     3018.53     98.51 o
  14   0   8     1607.69     1563.34     56.77 o
  16   0   8     1237.08     1222.21     56.96 o
  18   0   8      848.56      817.32     39.70 o
  20   0   8      241.48      216.08     14.36 o
  22   0   8      329.06      333.83     19.74 o
 -37   1   8      366.78      386.45     24.80 o
 -35   1   8      247.11      240.12     12.33 o
 -33   1   8      379.77      379.30     16.03 o
 -31   1   8      268.36      282.75     13.29 o
 -29   1   8      943.82      948.11     32.38 o
 -27   1   8     1132.17     1140.98     38.33 o
 -25   1   8     1094.60     1067.97     36.83 o
 -23   1   8     1381.74     1391.02     45.97 o
 -21   1   8     1410.98     1437.89     46.85 o
 -19   1   8     1580.04     1618.84     52.91 o
 -17   1   8      983.32      986.04     32.94 o
 -15   1   8     2228.96     2303.51     73.39 o
 -13   1   8     1658.12     1721.74     57.07 o
 -11   1   8      648.38      683.92     22.59 o
  -9   1   8      546.04      561.03     21.43 o
  -7   1   8     2301.17     2410.85     75.89 o
  -5   1   8     2355.11     2417.57     78.45 o
  -3   1   8     2470.88     2569.82    111.85 o
  -1   1   8     3167.06     3374.08    149.49 o
   1   1   8     1827.51     1882.71     84.24 o
   3   1   8     2534.34     2585.73    117.83 o
   5   1   8     2336.77     2310.92     98.93 o
   7   1   8     1563.81     1567.23     52.03 o
   9   1   8     1816.15     1793.90     56.37 o
  11   1   8      740.46      734.34     25.35 o
  13   1   8      620.78      630.70     21.70 o
  15   1   8      684.88      632.72     30.60 o
  17   1   8      747.15      716.24     35.11 o
  19   1   8      722.52      712.41     34.81 o
  21   1   8     1134.20     1148.79     52.62 o
  23   1   8      375.89      338.59     19.53 o
 -34   2   8      370.37      374.85     16.48 o
 -32   2   8      430.43      477.75     19.09 o
 -30   2   8      596.94      626.88     23.14 o
 -28   2   8      594.27      576.90     21.67 o
 -26   2   8      633.90      633.81     22.02 o
 -24   2   8      480.71      501.26     18.71 o
 -22   2   8      764.78      758.66     26.18 o
 -20   2   8      919.43      920.20     31.56 o
 -18   2   8     2236.01     2248.59     70.10 o
 -16   2   8     1091.71     1087.13     36.65 o
 -14   2   8     1618.19     1651.21     54.05 o
 -12   2   8     1884.21     1893.07     63.20 o
 -10   2   8     2815.22     2815.12     89.94 o
  -8   2   8     1984.46     1983.83     65.81 o
  -6   2   8     3062.23     3142.79     99.44 o
  -4   2   8     1982.99     2030.46     63.10 o
  -2   2   8     1758.40     1784.41     56.90 o
   0   2   8      655.13      650.23     33.26 o
   2   2   8      824.88      828.56     40.08 o
   4   2   8     2383.90     2355.50    105.62 o
   6   2   8      984.15      916.88     42.39 o
 -31   3   8      270.14      275.36     12.72 o
 -29   3   8      370.95      372.02     15.50 o
 -27   3   8      447.32      451.99     17.70 o
 -25   3   8      656.47      662.66     24.03 o
 -23   3   8      567.95      572.75     20.96 o
 -21   3   8      695.44      692.69     24.04 o
 -19   3   8     1337.34     1316.74     43.84 o
 -17   3   8      656.30      643.14     23.79 o
 -15   3   8     1415.56     1421.18     44.80 o
 -13   3   8     1716.32     1701.57     78.26 o
 -11   3   8     1573.49     1585.21     73.67 o
  -9   3   8     1119.84     1164.66     55.82 o
  -7   3   8      949.86     1015.34     49.04 o
  -5   3   8     1451.56     1418.50     68.20 o
  -3   3   8     1933.81     1924.55     92.11 o
  -1   3   8     1836.05     1844.02     86.09 o
   1   3   8     1400.33     1376.24     62.43 o
   3   3   8     1255.53     1208.57     59.53 o
   5   3   8      891.19      848.97     43.65 o
   7   3   8      996.39      973.71     45.80 o
   9   3   8      792.94      782.84     39.02 o
  11   3   8      735.74      729.54     35.87 o
  13   3   8      753.73      713.08     34.81 o
 -28   4   8      391.88      385.44     23.45 o
 -26   4   8      276.00      277.25     18.69 o
 -24   4   8      503.02      504.07     28.25 o
 -22   4   8      515.76      526.42     29.09 o
 -20   4   8      812.22      826.75     42.01 o
 -18   4   8      367.77      400.05     23.20 o
 -16   4   8      775.52      704.37     36.20 o
 -14   4   8      851.96      779.51     39.40 o
 -12   4   8      883.32      838.41     41.26 o
 -10   4   8      967.70      946.13     44.62 o
  -8   4   8     1114.67     1170.85     56.28 o
  -6   4   8     1136.18     1197.24     58.89 o
  -4   4   8      988.02     1014.67     48.92 o
  -2   4   8      764.97      780.31     41.17 o
   0   4   8      745.98      785.36     37.17 o
   2   4   8      902.86      863.12     42.98 o
   4   4   8      816.15      779.64     38.69 o
   6   4   8      459.14      478.81     25.51 o
   8   4   8      398.14      388.30     23.11 o
  10   4   8      394.29      359.55     21.64 o
  12   4   8      466.26      439.12     25.05 o
  14   4   8      567.74      564.40     30.65 o
  16   4   8      470.68      460.58     26.39 o
 -21   5   8      267.83      244.88     16.92 o
 -19   5   8      259.20      224.13     16.00 o
 -17   5   8      524.39      475.99     26.65 o
 -15   5   8      439.19      424.17     24.33 o
 -13   5   8      497.68      457.60     25.68 o
 -11   5   8      477.34      481.68     26.65 o
  -9   5   8      435.57      397.40     22.94 o
  -7   5   8      382.60      374.08     21.93 o
  -5   5   8      840.15      866.53     43.23 o
  -3   5   8      312.66      307.06     18.86 o
  -1   5   8      597.71      612.18     32.20 o
   1   5   8      330.11      342.67     20.38 o
   3   5   8      754.68      715.57     36.67 o
   5   5   8      416.05      381.27     22.19 o
   7   5   8      541.83      546.13     29.47 o
   9   5   8      481.67      454.02     25.60 o
 -14  -4   9      980.53      944.24     47.49 o
 -12  -4   9      913.05      926.94     44.45 o
 -10  -4   9      900.39      878.48     43.44 o
  -8  -4   9      583.48      652.84     33.93 o
  -6  -4   9      580.49      635.62     32.50 o
  -4  -4   9      595.00      624.13     32.58 o
  -2  -4   9      674.37      684.46     33.51 o
   0  -4   9      569.88      580.98     29.34 o
   2  -4   9      375.30      386.66     21.68 o
   4  -4   9      610.56      567.81     30.06 o
   6  -4   9      358.69      343.13     20.54 o
   8  -4   9      610.57      587.76     32.12 o
  10  -4   9      826.85      899.70     44.08 o
  12  -4   9      662.15      620.13     33.76 o
 -27  -3   9      553.87      544.11     29.30 o
 -25  -3   9      486.61      503.27     27.03 o
 -23  -3   9      682.18      693.00     36.67 o
 -21  -3   9      744.81      762.25     38.35 o
 -19  -3   9      940.79      984.31     48.41 o
 -17  -3   9     1170.10     1194.10     43.93 o
 -15  -3   9      419.11      449.89     18.59 o
 -13  -3   9      820.63      832.47     31.48 o
 -11  -3   9      743.71      779.25     29.33 o
  -9  -3   9      821.83      880.34     32.98 o
  -7  -3   9     1024.88     1118.65     40.57 o
  -5  -3   9     1257.64     1285.12     46.44 o
  -3  -3   9      684.90      706.70     27.23 o
  -1  -3   9      928.54      933.76     45.46 o
   1  -3   9      885.05      905.68     42.98 o
   3  -3   9     1025.03      986.97     50.90 o
   5  -3   9     1213.51     1171.52     56.20 o
   7  -3   9      355.09      289.12     18.31 o
   9  -3   9      476.19      442.15     24.37 o
  11  -3   9      285.20      270.98     17.26 o
  13  -3   9      713.51      754.89     38.56 o
  15  -3   9      505.94      508.79     28.21 o
 -32  -2   9      297.67      300.66     19.36 o
 -30  -2   9      286.38      295.27     18.23 o
 -28  -2   9      656.16      645.48     34.90 o
 -26  -2   9      744.56      736.15     37.93 o
 -24  -2   9      570.50      552.86     30.56 o
 -22  -2   9      753.96      742.17     36.79 o
 -20  -2   9      875.29      873.35     42.14 o
 -18  -2   9     1247.48     1250.83     56.58 o
 -16  -2   9     1518.32     1477.82     67.82 o
 -14  -2   9     2116.88     2104.26     75.27 o
 -12  -2   9     1392.25     1437.95     53.73 o
 -10  -2   9     1217.16     1251.33     46.47 o
  -8  -2   9      460.84      492.31     20.05 o
  -6  -2   9      987.98     1011.90     37.16 o
  -4  -2   9     1417.65     1414.33     51.38 o
  -2  -2   9     1038.59     1045.22     39.54 o
   0  -2   9     1158.41     1159.66     42.36 o
   2  -2   9      787.51      781.21     29.61 o
   4  -2   9      607.21      612.58     23.80 o
   6  -2   9     1419.79     1349.16     48.68 o
   8  -2   9     1297.42     1251.88     58.94 o
  10  -2   9     1209.67     1175.39     55.86 o
  12  -2   9      901.07      896.37     43.99 o
  14  -2   9      540.99      543.26     28.92 o
  16  -2   9      289.92      290.98     18.19 o
  18  -2   9      569.48      537.24     29.13 o
 -33  -1   9      437.74      443.66     25.76 o
 -31  -1   9      827.66      782.00     40.88 o
 -29  -1   9      463.50      455.32     25.60 o
 -27  -1   9      573.47      598.79     31.40 o
 -25  -1   9      470.17      469.05     25.81 o
 -23  -1   9     1577.32     1541.98     70.43 o
 -21  -1   9      826.91      841.23     41.17 o
 -19  -1   9      821.33      819.63     41.42 o
 -17  -1   9      694.86      687.45     36.25 o
 -15  -1   9      796.29      799.34     39.91 o
 -13  -1   9     1095.78     1147.40     52.50 o
 -11  -1   9     1796.82     1788.29     80.74 o
  -9  -1   9     2425.11     2462.26     87.67 o
  -7  -1   9     1905.77     1938.40     68.06 o
  -5  -1   9     2831.47     2944.96    102.59 o
  -3  -1   9     1668.00     1703.69     61.38 o
  -1  -1   9     1874.94     1906.10     67.89 o
   1  -1   9     1731.83     1795.33     63.45 o
   3  -1   9     1667.34     1699.84     61.41 o
   5  -1   9     1090.85     1058.24     40.08 o
   7  -1   9      544.38      541.03     28.79 o
   9  -1   9      587.94      587.63     28.25 o
  11  -1   9     1170.18     1141.42     51.82 o
  13  -1   9      723.52      712.24     35.99 o
  15  -1   9      569.71      555.13     28.08 o
  17  -1   9      844.55      806.83     40.12 o
  19  -1   9      621.82      594.71     30.77 o
 -34   0   9      320.84      343.77     21.68 o
 -32   0   9      166.79      179.08     14.10 o
 -30   0   9      348.67      350.80     21.26 o
 -28   0   9      676.88      652.67     33.93 o
 -26   0   9      230.93      222.15     14.78 o
 -24   0   9      639.30      642.74     32.79 o
 -22   0   9     1145.11     1134.31     53.84 o
 -20   0   9      869.64      856.42     41.68 o
 -18   0   9     1335.93     1383.31     64.32 o
 -16   0   9     1918.22     1905.44     86.72 o
 -14   0   9     1792.01     1792.41     81.67 o
 -12   0   9     2440.77     2527.47    113.41 o
 -10   0   9      446.41      460.08     23.70 o
  -8   0   9     1962.11     1976.75     89.25 o
  -6   0   9     2651.08     2713.20    121.11 o
  -4   0   9     1656.12     1711.08     77.67 o
  -2   0   9      443.36      445.05     22.90 o
   0   0   9     2999.66     3073.22    136.61 o
   2   0   9     1418.68     1478.83     67.52 o
   4   0   9     2823.21     2803.96    124.99 o
   6   0   9     1509.77     1479.28     59.29 o
   8   0   9     1851.19     1906.57     63.25 o
  10   0   9     1053.95     1067.02     36.75 o
  12   0   9      665.51      648.59     31.99 o
  14   0   9      533.40      500.70     25.89 o
  16   0   9      515.14      486.10     25.55 o
  18   0   9      455.79      455.58     24.42 o
  20   0   9      235.64      213.31     14.44 o
 -33   1   9      408.86      421.39     25.01 o
 -31   1   9      824.63      812.73     40.62 o
 -29   1   9      446.04      449.47     25.22 o
 -27   1   9      585.49      585.28     30.86 o
 -25   1   9      477.37      473.68     25.34 o
 -23   1   9     1448.47     1462.16     69.46 o
 -21   1   9      802.81      825.02     40.24 o
 -19   1   9      853.26      876.59     40.79 o
 -17   1   9      754.16      780.02     35.66 o
 -15   1   9      824.52      839.25     39.11 o
 -13   1   9     1027.95     1071.41     51.19 o
 -11   1   9     1735.11     1741.09     79.52 o
  -9   1   9     2505.57     2553.36    111.52 o
  -7   1   9     1823.26     1895.72     86.17 o
  -5   1   9     2921.14     2952.52    130.46 o
  -3   1   9     1826.95     1787.70     77.71 o
  -1   1   9     1876.10     1945.86     86.00 o
   1   1   9     1721.82     1767.07     80.24 o
   3   1   9     1745.39     1779.45     77.80 o
   5   1   9     1171.92     1167.48     50.64 o
   7   1   9      606.99      598.16     27.78 o
   9   1   9      540.42      516.19     26.65 o
  11   1   9     1128.23     1044.35     50.10 o
  13   1   9      729.78      729.80     34.60 o
  15   1   9      526.23      505.88     26.27 o
  17   1   9      839.81      804.81     38.52 o
  19   1   9      592.32      569.20     29.05 o
 -32   2   9      285.90      291.40     13.63 o
 -30   2   9      263.55      256.31     12.58 o
 -28   2   9      668.79      684.86     24.79 o
 -26   2   9      746.45      741.41     26.67 o
 -24   2   9      573.30      594.21     21.61 o
 -22   2   9      717.73      714.48     25.69 o
 -20   2   9      843.89      838.14     29.32 o
 -18   2   9     1147.99     1148.84     39.22 o
 -16   2   9     1445.97     1434.13     47.29 o
 -14   2   9     2139.22     2142.76     67.98 o
 -12   2   9     1537.04     1546.79     48.50 o
 -10   2   9     1216.95     1300.92     41.79 o
  -8   2   9      489.28      519.05     35.28 o
  -6   2   9      987.89     1001.82     33.11 o
  -4   2   9     1451.67     1470.49     66.64 o
  -2   2   9     1149.33     1157.42     51.57 o
 -29   3   9      588.71      615.53     23.08 o
 -27   3   9      530.33      524.98     20.27 o
 -25   3   9      466.54      467.21     18.37 o
 -23   3   9      726.05      727.98     25.52 o
 -21   3   9      739.35      750.83     26.44 o
 -19   3   9     1001.46      996.99     49.09 o
 -17   3   9     1158.59     1167.73     57.38 o
 -15   3   9      414.62      416.85     24.63 o
 -13   3   9      781.50      819.08     41.38 o
 -11   3   9      737.47      735.06     38.39 o
  -9   3   9      830.15      849.69     43.23 o
  -7   3   9     1042.28     1065.60     52.83 o
  -5   3   9     1201.62     1249.11     60.41 o
  -3   3   9      691.84      713.80     35.87 o
  -1   3   9      910.91      934.09     45.42 o
   1   3   9      845.47      839.67     42.52 o
   3   3   9     1159.13     1151.48     51.53 o
   5   3   9     1242.88     1188.99     56.16 o
   7   3   9      308.87      324.53     18.52 o
 -24   4   9      432.86      443.75     26.06 o
 -22   4   9      545.91      531.27     29.76 o
 -20   4   9      372.35      373.40     22.73 o
 -18   4   9      481.18      482.85     27.19 o
 -16   4   9      419.35      424.80     24.54 o
 -14   4   9     1017.15      990.84     48.29 o
 -12   4   9      880.26      856.55     44.45 o
 -10   4   9      846.36      868.88     43.78 o
  -8   4   9      623.14      657.56     34.35 o
  -6   4   9      556.31      603.93     32.50 o
  -4   4   9      619.21      624.89     32.75 o
  -2   4   9      598.47      594.92     33.00 o
   0   4   9      526.98      506.81     28.71 o
   2   4   9      371.06      348.35     21.09 o
   4   4   9      578.93      564.27     29.97 o
   6   4   9      339.23      341.32     20.33 o
   8   4   9      650.23      632.89     32.37 o
  10   4   9      814.86      846.66     43.61 o
  12   4   9      661.52      659.20     33.89 o
 -17   5   9      237.59      238.69     16.63 o
 -15   5   9      432.66      397.35     23.57 o
 -13   5   9      338.62      294.09     19.03 o
 -11   5   9      265.86      256.96     17.18 o
  -9   5   9      484.38      488.28     27.36 o
  -7   5   9      462.32      476.20     26.77 o
  -5   5   9      559.12      553.37     30.10 o
  -3   5   9      427.30      451.03     25.72 o
  -1   5   9      383.29      388.77     22.99 o
   1   5   9      817.55      839.80     42.73 o
   3   5   9      580.08      575.47     31.19 o
 -16  -4  10      448.43      472.71     26.39 o
 -14  -4  10      433.27      445.85     25.38 o
 -12  -4  10      435.71      438.32     24.67 o
 -10  -4  10      485.11      436.42     25.13 o
  -8  -4  10      684.41      682.86     35.78 o
  -6  -4  10      468.57      453.89     26.65 o
  -4  -4  10      421.57      430.19     24.12 o
  -2  -4  10      170.45      183.16     14.27 o
   0  -4  10      539.54      592.35     31.28 o
   2  -4  10      762.95      756.02     39.57 o
   4  -4  10      932.25      938.60     48.07 o
   6  -4  10      600.07      564.10     31.83 o
 -27  -3  10      503.72      489.93     28.46 o
 -25  -3  10      611.06      632.47     34.94 o
 -23  -3  10      373.39      380.09     22.65 o
 -21  -3  10      370.15      343.26     21.85 o
 -19  -3  10      223.21      203.79     13.93 o
 -17  -3  10      381.69      406.62     21.81 o
 -15  -3  10      601.52      616.39     31.78 o
 -13  -3  10      873.85      846.32     42.64 o
 -11  -3  10      792.68      768.69     38.52 o
  -9  -3  10      783.05      759.05     38.43 o
  -7  -3  10      476.04      485.80     27.24 o
  -5  -3  10     1107.48     1148.07     56.28 o
  -3  -3  10     1287.33     1348.67     63.48 o
  -1  -3  10      976.92      979.68     49.30 o
   1  -3  10      865.09      876.55     43.57 o
   3  -3  10      387.02      377.44     21.89 o
   5  -3  10      418.73      376.69     21.93 o
   7  -3  10      678.30      646.78     33.68 o
   9  -3  10      534.69      499.82     27.53 o
  11  -3  10      635.64      649.14     34.22 o
 -30  -2  10      329.45      316.99     20.80 o
 -28  -2  10      441.59      430.65     24.80 o
 -26  -2  10      407.07      415.37     23.20 o
 -24  -2  10      555.59      524.78     29.43 o
 -22  -2  10      656.10      598.45     32.29 o
 -20  -2  10      737.76      695.99     37.26 o
 -18  -2  10      925.53      890.02     47.40 o
 -16  -2  10      886.03      886.99     46.31 o
 -14  -2  10      577.87      557.62     28.92 o
 -12  -2  10      767.55      715.40     36.79 o
 -10  -2  10      818.02      862.34     34.13 o
  -8  -2  10     1142.27     1176.10     43.23 o
  -6  -2  10      586.31      593.52     23.59 o
  -4  -2  10     1056.03     1030.76     38.23 o
  -2  -2  10     1060.82     1055.62     39.18 o
   0  -2  10      988.50      963.57     36.14 o
   2  -2  10     1404.91     1362.47     64.11 o
   4  -2  10     1233.00     1147.40     54.81 o
   6  -2  10      958.72      922.01     45.04 o
   8  -2  10      737.54      699.91     35.57 o
  10  -2  10      759.60      703.15     35.87 o
  12  -2  10      399.65      378.41     21.97 o
 -31  -1  10      414.84      428.76     24.58 o
 -29  -1  10      457.76      451.70     27.24 o
 -27  -1  10      599.28      603.21     33.05 o
 -25  -1  10      495.85      493.80     28.67 o
 -23  -1  10      392.72      407.29     23.20 o
 -21  -1  10      945.78      952.83     47.19 o
 -19  -1  10      632.51      610.20     31.95 o
 -17  -1  10     1032.85     1030.54     50.35 o
 -15  -1  10     1404.15     1386.55     64.96 o
 -13  -1  10     1991.06     1982.56     95.52 o
 -11  -1  10      887.23      855.29     43.02 o
  -9  -1  10     1329.58     1328.29     62.09 o
  -7  -1  10     1608.82     1654.88     74.97 o
  -5  -1  10     1431.84     1474.20     67.90 o
  -3  -1  10     1054.06     1041.23     49.38 o
  -1  -1  10      672.02      714.85     37.63 o
   1  -1  10     1324.26     1288.38     58.35 o
   3  -1  10      722.94      644.63     32.12 o
   5  -1  10      695.77      693.17     31.99 o
   7  -1  10      710.30      692.54     34.10 o
   9  -1  10     1106.67     1101.64     52.50 o
  11  -1  10      520.67      478.81     25.64 o
  13  -1  10      655.69      581.02     30.35 o
  15  -1  10      524.68      501.04     27.11 o
 -32   0  10      509.91      533.50     29.85 o
 -30   0  10      535.11      579.26     31.53 o
 -28   0  10      214.66      199.62     14.65 o
 -26   0  10      654.68      627.46     32.84 o
 -24   0  10      866.71      880.29     43.57 o
 -22   0  10     1724.71     1751.96     81.12 o
 -20   0  10     1073.62     1085.39     52.03 o
 -18   0  10      912.11      936.75     45.38 o
 -16   0  10     1270.45     1262.75     59.27 o
 -14   0  10     1286.83     1289.65     60.24 o
 -12   0  10      667.05      677.13     33.59 o
 -10   0  10     1566.97     1611.81     73.92 o
  -8   0  10     1204.86     1192.86     55.74 o
  -6   0  10     1200.27     1221.91     56.87 o
  -4   0  10     1608.43     1649.32     75.35 o
  -2   0  10      785.32      752.36     36.41 o
   0   0  10      935.00      956.07     45.30 o
   2   0  10     1598.58     1533.22     70.26 o
   4   0  10      835.83      798.83     38.48 o
   6   0  10      923.72      863.45     41.34 o
   8   0  10      524.29      479.70     24.88 o
  10   0  10      567.95      562.46     28.46 o
  12   0  10      548.13      485.30     25.43 o
  14   0  10      291.52      279.69     16.84 o
  16   0  10      414.68      393.69     21.97 o
 -31   1  10      357.86      378.62     23.53 o
 -29   1  10      466.54      524.49     27.41 o
 -27   1  10      637.58      646.70     32.75 o
 -25   1  10      553.71      574.92     28.71 o
 -23   1  10      416.49      406.78     22.56 o
 -21   1  10      937.54      974.93     46.31 o
 -19   1  10      611.50      625.14     31.07 o
 -17   1  10     1062.45     1059.75     49.30 o
 -15   1  10     1371.17     1380.24     63.74 o
 -13   1  10     2136.01     2207.95     94.72 o
 -11   1  10      891.66      914.98     41.97 o
  -9   1  10     1311.90     1321.93     60.66 o
  -7   1  10     1556.45     1594.05     73.46 o
  -5   1  10     1447.08     1452.39     66.47 o
  -3   1  10     1101.39     1028.81     47.91 o
  -1   1  10      803.10      822.49     36.67 o
   1   1  10     1219.67     1197.75     56.66 o
   3   1  10      655.65      630.57     30.69 o
   5   1  10      588.33      568.35     29.93 o
   7   1  10      678.23      668.04     32.58 o
  11   1  10      508.05      474.81     24.12 o
 -30   2  10      333.01      337.70     14.84 o
 -28   2  10      434.00      419.81     17.38 o
 -26   2  10      368.04      368.70     15.88 o
 -24   2  10      557.65      549.90     20.59 o
 -22   2  10      634.13      621.00     22.58 o
 -20   2  10      782.69      755.53     26.18 o
 -18   2  10     1010.13     1016.06     33.34 o
 -16   2  10      939.04      978.67     32.36 o
 -14   2  10      553.89      535.55     19.66 o
 -12   2  10      782.31      743.94     34.48 o
 -10   2  10      918.50      973.87     41.89 o
 -27   3  10      508.05      519.33     19.90 o
 -25   3  10      627.96      694.64     36.29 o
 -23   3  10      369.48      384.47     23.62 o
 -21   3  10      402.75      420.05     23.78 o
 -19   3  10      199.76      166.07     13.89 o
 -17   3  10      333.55      314.26     21.39 o
 -15   3  10      575.55      578.75     31.87 o
 -13   3  10      899.90      861.35     43.19 o
 -11   3  10      780.20      746.21     38.77 o
  -9   3  10      740.74      758.13     38.73 o
  -7   3  10      520.55      531.22     27.91 o
  -5   3  10     1159.53     1197.87     56.70 o
  -3   3  10     1282.24     1319.41     63.40 o
  -1   3  10      986.56     1045.10     49.51 o
 -20   4  10      560.64      533.12     30.18 o
 -18   4  10      569.67      615.97     33.59 o
 -16   4  10      439.27      452.29     26.56 o
 -14   4  10      426.19      439.91     25.72 o
 -12   4  10      425.56      417.14     24.80 o
 -10   4  10      456.61      452.75     25.68 o
  -8   4  10      673.50      691.11     36.12 o
  -6   4  10      484.18      516.78     27.45 o
  -4   4  10      390.80      401.06     24.00 o
  -2   4  10      192.27      226.40     15.24 o
   0   4  10      520.80      563.18     31.11 o
   2   4  10      769.05      791.22     39.74 o
   4   4  10      994.67      997.49     48.24 o
   6   4  10      614.62      626.45     32.12 o
 -16  -4  11      442.30      450.10     26.14 o
 -14  -4  11      401.61      378.66     23.95 o
 -12  -4  11      329.51      290.98     19.32 o
 -10  -4  11      203.24      183.63     14.48 o
  -8  -4  11      350.18      332.10     20.16 o
  -6  -4  11      428.18      459.36     26.48 o
  -4  -4  11      548.25      567.09     31.70 o
 -23  -3  11      294.25      314.17     19.70 o
 -21  -3  11      420.77      383.63     23.62 o
 -19  -3  11      664.18      664.42     35.07 o
 -17  -3  11      537.72      527.56     29.64 o
 -15  -3  11      355.53      342.80     21.13 o
 -13  -3  11      702.11      658.31     35.02 o
 -11  -3  11      887.13      867.58     44.45 o
  -9  -3  11     1100.76     1120.29     54.73 o
  -7  -3  11     1052.85     1108.29     54.18 o
  -5  -3  11      399.86      373.40     22.10 o
  -3  -3  11      389.03      337.24     20.59 o
  -1  -3  11      485.01      460.92     25.93 o
   1  -3  11      421.02      429.14     24.63 o
   3  -3  11      675.88      653.01     34.48 o
 -26  -2  11      703.90      699.44     38.56 o
 -24  -2  11      521.89      522.26     29.30 o
 -22  -2  11      427.90      433.85     25.34 o
 -20  -2  11      486.85      461.72     26.61 o
 -18  -2  11      383.02      390.53     22.94 o
 -16  -2  11      828.47      802.16     41.00 o
 -14  -2  11      734.77      717.97     36.92 o
 -12  -2  11     1037.79      988.69     48.58 o
 -10  -2  11      680.58      641.35     33.38 o
  -8  -2  11      763.87      751.39     38.18 o
  -6  -2  11      672.58      657.35     34.01 o
  -4  -2  11     1003.93      999.30     48.79 o
  -2  -2  11      984.78      952.53     46.77 o
   0  -2  11     1128.51     1132.92     54.64 o
   2  -2  11      660.35      653.60     33.85 o
   4  -2  11      459.20      408.64     23.20 o
   6  -2  11      494.82      469.76     25.97 o
   8  -2  11      519.98      525.71     28.54 o
 -27  -1  11      250.63      265.38     18.14 o
 -25  -1  11      541.01      541.41     29.30 o
 -23  -1  11      582.85      541.07     30.31 o
 -21  -1  11      642.03      591.72     32.12 o
 -19  -1  11      615.76      586.12     31.36 o
 -17  -1  11      844.42      777.79     39.15 o
 -15  -1  11     1023.84     1007.68     49.55 o
 -13  -1  11      723.59      738.00     35.40 o
 -11  -1  11      687.12      675.36     35.57 o
  -9  -1  11      720.59      713.17     37.13 o
  -7  -1  11     1288.00     1285.39     59.23 o
  -5  -1  11      637.49      619.63     30.52 o
  -3  -1  11     1004.20      950.97     45.17 o
  -1  -1  11      607.75      611.08     29.85 o
   1  -1  11      657.70      613.57     32.33 o
   3  -1  11      715.24      641.27     32.67 o
   5  -1  11      921.97      842.83     41.51 o
   7  -1  11      553.03      480.50     25.93 o
   9  -1  11      601.55      605.36     31.53 o
 -28   0  11      381.65      413.18     24.37 o
 -26   0  11      458.88      468.71     26.44 o
 -24   0  11      514.45      521.50     28.42 o
 -22   0  11      613.51      628.89     32.79 o
 -20   0  11      616.40      647.92     33.38 o
 -18   0  11      770.58      774.21     38.69 o
 -16   0  11      316.42      341.70     19.66 o
 -14   0  11     1024.30      980.69     47.15 o
 -12   0  11      815.52      804.56     39.45 o
 -10   0  11      375.43      369.23     20.50 o
  -8   0  11      947.20      903.19     43.49 o
  -6   0  11     1276.55     1218.04     57.04 o
  -4   0  11      479.27      456.42     24.00 o
  -2   0  11      872.12      836.09     40.37 o
   0   0  11      664.48      691.11     34.10 o
   2   0  11     1324.12     1313.81     61.13 o
   4   0  11      678.11      663.49     33.00 o
   6   0  11      445.39      409.77     22.19 o
   8   0  11      864.69      813.40     39.66 o
  10   0  11      969.00      888.21     42.98 o
  12   0  11      419.10      382.41     21.39 o
 -27   1  11      278.07      292.45     18.23 o
 -25   1  11      519.27      513.92     28.33 o
 -23   1  11      580.79      589.82     29.85 o
 -21   1  11      640.45      626.36     31.36 o
 -19   1  11      607.12      602.87     30.35 o
 -17   1  11      818.41      775.01     37.85 o
 -15   1  11     1019.86     1031.00     48.37 o
 -13   1  11      630.87      648.13     33.59 o
 -11   1  11      766.96      732.28     34.39 o
  -9   1  11      761.62      773.58     36.04 o
  -7   1  11     1231.77     1218.54     57.55 o
  -5   1  11      568.97      559.22     28.71 o
  -3   1  11      953.30      906.48     43.44 o
  -1   1  11      585.04      535.48     27.83 o
   1   1  11      671.38      657.01     31.03 o
   3   1  11      703.43      634.19     30.94 o
 -26   2  11      749.47      775.30     37.30 o
 -24   2  11      543.39      527.98     27.53 o
 -22   2  11      443.00      451.24     23.74 o
 -20   2  11      480.79      491.78     24.88 o
 -18   2  11      391.75      398.15     21.01 o
 -16   2  11      791.81      815.38     38.56 o
 -23   3  11      288.63      290.85     20.42 o
 -21   3  11      419.72      428.13     25.26 o
 -19   3  11      663.51      650.53     35.57 o
 -17   3  11      546.81      552.86     30.52 o
 -15   3  11      364.39      359.13     21.93 o
 -13   3  11      683.48      673.13     35.61 o
 -11   3  11      901.86      906.60     45.00 o
 -14   4  11      423.14      445.93     25.22 o
 -12   4  11      321.45      316.15     20.04 o
 -10   4  11      218.13      217.68     15.45 o
  -8   4  11      312.60      303.44     20.08 o
  -6   4  11      462.14      467.57     26.82 o
  -4   4  11      575.74      601.06     32.12 o
  -2   4  11      729.06      750.84     39.23 o
 -11  -3  12      525.23      495.02     27.99 o
 -20  -2  12      462.35      457.47     26.35 o
 -18  -2  12      534.59      522.64     29.00 o
 -16  -2  12      438.52      427.71     24.75 o
 -14  -2  12      422.36      396.98     23.24 o
 -12  -2  12      407.73      396.93     23.20 o
 -10  -2  12      728.68      656.67     34.44 o
  -8  -2  12      785.08      770.97     39.36 o
  -6  -2  12      521.62      509.29     27.99 o
  -4  -2  12      367.06      359.59     21.39 o
  -2  -2  12      545.06      515.69     28.16 o
   0  -2  12      509.25      503.48     27.74 o
 -23  -1  12      485.99      453.85     25.55 o
 -21  -1  12      419.86      412.80     23.07 o
 -19  -1  12      418.49      355.17     22.69 o
 -17  -1  12      397.21      370.75     21.81 o
 -15  -1  12      598.56      589.78     31.57 o
 -13  -1  12      854.12      868.97     42.90 o
 -11  -1  12      871.82      793.40     41.76 o
  -9  -1  12      531.37      523.31     27.74 o
  -7  -1  12      617.93      628.76     32.20 o
  -5  -1  12      747.11      711.27     36.04 o
  -3  -1  12      471.70      450.23     24.75 o
  -1  -1  12      786.51      742.42     37.47 o
   1  -1  12      664.22      612.72     31.83 o
   3  -1  12      549.90      488.16     26.48 o
   5  -1  12      201.22      180.09     13.26 o
 -24   0  12      353.25      355.17     21.51 o
 -22   0  12      375.49      372.98     21.93 o
 -20   0  12      417.19      390.37     22.56 o
 -18   0  12      422.82      400.09     22.77 o
 -16   0  12     1305.24     1239.72     58.89 o
 -14   0  12      431.81      392.85     22.10 o
 -12   0  12      433.32      379.17     21.30 o
 -10   0  12      480.53      462.90     24.80 o
  -8   0  12      728.36      710.05     35.40 o
  -6   0  12     1374.00     1308.76     61.29 o
  -4   0  12      862.62      774.25     38.06 o
  -2   0  12      680.54      686.94     34.31 o
   0   0  12      745.30      694.64     34.60 o
   2   0  12      606.36      575.30     29.43 o
   4   0  12      699.81      640.72     32.29 o
 -23   1  12      466.45      430.19     24.54 o
 -21   1  12      377.71      357.45     21.47 o
 -19   1  12      456.13      443.66     22.61 o
 -17   1  12      383.59      370.24     20.63 o
 -15   1  12      612.50      602.62     30.27 o
 -13   1  12      869.75      848.38     41.30 o
 -11   1  12      866.08      885.51     40.71 o
  -9   1  12      526.29      499.99     25.93 o
  -7   1  12      624.44      608.85     30.44 o
  -5   1  12      728.53      706.60     34.35 o
 -16   0  13      308.04      292.41     18.31 o
 -14   0  13      796.21      727.86     36.79 o
 -12   0  13      662.15      622.20     32.08 o
 -10   0  13      582.53      576.60     30.02 o
  -8   0  13      390.72      408.38     22.65 o
  -6   0  13      415.22      393.82     21.93 o
  -4   0  13      742.79      717.97     35.87 o
 -17   1  13      631.02      672.38     33.89 o
 -15   1  13      656.85      640.63     32.25 o
 -13   1  13      354.11      340.86     19.36 o
 
